# Supplementary material for: Identification of Bioactive Metabolites of Capirona macrophylla by Metabolomic Analysis, Molecular Docking, and In Vitro Antiparasitic Assays
Source: Metabolites. 2025 Feb 26;15(3):157. doi: 10.3390/metabo15030157 (PMC11943490; doi:10.3390/metabo15030157)
Supplement: Supplementary file 1 [file metabolites-15-00157-s001.zip]

Archive with 7 entries (7 files):
- Supplementary material S1.pptx
- Supplementary material S2.pptx
- Supplementary material S3.xlsx
- Supplementary material S4.xls
- Supplementary material S5.pdf
- Supplementary material S6.jpg
- Supplementary material S7.jpg
