# Supplementary material for: Identification of Bioactive Metabolites of Capirona macrophylla by Metabolomic Analysis, Molecular Docking, and In Vitro Antiparasitic Assays
Source: Metabolites. 2025 Feb 26;15(3):157. doi: 10.3390/metabo15030157 (PMC11943490; doi:10.3390/metabo15030157)
Supplement: Supplementary file 1 [file metabolites-15-00157-s001.zip › Supplementary material S3.xlsx]

## Sheet: references Capirona macrophylla
Table of Previously Identified Metabolites in Mulateiro Species with Confirmation of Identification in Capirona macrophylla Samples.
Barbosa et al., 2018				1.00782
RT (MIN)	name pubchem	PubChem CID	monoisotopic mass	theorical mass [M-H]-	formula	mass theoretical m/z [M+H]
1,8 / 4	apigenin	5280443	270.053	269.045	C15H10O5	271.061	https://pubchem.ncbi.nlm.nih.gov/compound/5280443#section=Chemical-and-Physical-Properties
5.898	rutin	5280805	610.153	609.146	C27H30O16	611.161	https://pubchem.ncbi.nlm.nih.gov/compound/5280805
5,539 / 5,8 / 6,2 /7,2	luteolin	5280445	286.048	285.04	C15H10O6	287.056	https://pubchem.ncbi.nlm.nih.gov/compound/5280445
0.344	myricetin	5281672	318.038	317.03	C15H10O8	319.045	https://pubchem.ncbi.nlm.nih.gov/compound/5281672#section=Chemical-and-Physical-Properties
5,421 / 5,8 / 0,78 / 6,9	quercetin	5280343	302.043	301.035	C15H10O7	303.05	https://pubchem.ncbi.nlm.nih.gov/compound/5280343
	quercetin-3-β-D-glucoside	482029592					https://pubchem.ncbi.nlm.nih.gov/substance/482029592
5,108 / 5,4 / 5,8	Isoquercetin	5280804	464.095	463.088	C21H20O12	465.103	https://pubchem.ncbi.nlm.nih.gov/compound/Isoquercetin
4.307	quercitrin	5280459	448.101	447.093	C21H20O11	449.108	https://pubchem.ncbi.nlm.nih.gov/compound/5280459

## Sheet: Apigenin
identification confirmed
identification not confirmed
RT (MIN)	theorical mass [M+H]+	Experimental mass	Error (ppm)	Name	Formula	Ontology
6.325	271.061	741.22		w/o MS2: Apigenin-7-O-(2G-rhamnosyl)gentiobioside	C33H40O19	Flavonoid-7-O-glycosides
6.568		763.2		w/o MS2: Apigenin-7-O-(2G-rhamnosyl)gentiobioside	C33H40O19	Flavonoid-7-O-glycosides
6.175		763.2		w/o MS2: Apigenin-7-O-(2G-rhamnosyl)gentiobioside	C33H40O19	Flavonoid-7-O-glycosides
9.387		433.31		w/o MS2: Apigenin-7-O-glucoside	C21H20O10	Flavonoid-7-O-glycosides
4.884		595.163		apigenin 6,8-digalactoside	C27H30O15	Flavonoid 8-C-glycosides
4.071	271.061	271.06	-2.61351	APIGENIN or w/o MS2: 4,5,7-Trihydroxyisoflavone	C15H10O5	Isoflavones
1.823	271.061	271.058	-9.36477	APIGENIN or Aloe emodin	C15H10O5	Anthraquinones
3.84	271.061	271.071	37.4513	w/o MS2: Leflunomide	C12H9F3N2O2	Aromatic anilides
RT (MIN)	theorical mass [M-H]-	Experimental mass	Error (ppm)	Name	Formula	Ontology
5.861		593.151		w/o MS2: Apigenin-6-C-glucoside-7-O-glucoside	C27H30O15	Flavonoid-7-O-glycosides
2.451		593.152		w/o MS2: apigenin 6,8-digalactoside	C27H30O15	Flavonoid 8-C-glycosides
4.401	269.045	269.029	-58.4602	w/o MS2: 3-deoxysappanchalcone	C16H14O4	Cinnamylphenols
3.922	269.045	269.082	137.306	w/o MS2: isoimperatorin	C16H14O4	Psoralens
6.606	269.045	269.092	174.958	w/o MS2: Tolbutamide	C12H18N2O3S	Benzenesulfonamides

## Sheet: Rutin
identification confirmed
identification not confirmed
RT (MIN)	theorical mass [M+H]+	Experimental mass	Error (ppm)	Name	Formula	Ontology
5.898	611.161	611.16	-1.816	rutin	C27H30O16	Flavonoid-3-O-glycosides
6.588		649.117		w/o MS2: RUTOSIDE (rutin)	C27H30O16	Flavonoid-3-O-glycosides
RT (MIN)	theorical mass [M-H]-	Experimental mass	Error (ppm)	Name	Formula	Ontology
5.899	609.146	609.146	0.115128	Rutin	C27H30O16	Flavonoid-3-O-glycosides

## Sheet: Luteolin
identification confirmed
identification not confirmed
RT (MIN)	theorical mass [M+H]+	Experimental mass	Error (ppm)	Name	Formula	Ontology
2.482	287.056	287.052	-12.2033	w/o MS2: Kaempferol	C15H10O6	Flavonols
6.238	287.056	287.054	-5.27086	Kaempferol OR LUTEOLIN	C15H10O6	Flavonols
5.896	287.056	287.054	-4.33028	Kaempferol OR LUTEOLIN	C15H10O6	Flavonols
5.539	287.056	287.054	-4.6438	Fisetin OR LUTEOLIN	C15H10O6	Flavonols
3.44		311.053		w/o MS2: Dihydroluteolin	C15H12O6	Flavanones
1.588		449.105		w/o MS2: Luteolin 7-glucoside	C21H20O11	Flavonoid-7-O-glycosides
6.423		449.108		w/o MS2: Luteolin-7-glucoside	C21H20O11	Flavonoid-7-O-glycosides
5.245		581.204		w/o MS2: Luteolin C-glucoside C-xyloside	C26H28O15	Flavonoid 8-C-glycosides
RT (MIN)	theorical mass [M-H]-	Experimental mass	Error (ppm)	Name	Formula	Ontology
7.237	285.04	285.04	0.23495	w/o MS2: Kaempferol OR LUTEOLIN	C15H10O6	Flavonols
5.153		315.097		w/o MS2: 6-Methoxyluteolin	C16H12O7	6-O-methylated flavonoids
1.954		315.097		w/o MS2: 6-Methoxyluteolin	C16H12O7	6-O-methylated flavonoids

## Sheet: Myricetin
identification confirmed
identification not confirmed
RT (MIN)	theorical mass [M+H]+	Experimental mass	Error (ppm)	Name	Formula	Ontology
0.344	319.045	319.044	-4.33252	w/o MS2: Myricetin	C15H10O8	Flavonols

## Sheet: Quercetin
identification confirmed
identification not confirmed
RT (MIN)	theorical mass [M+H]+	Experimental mass	Error (ppm)	Name	Formula	Ontology
0.329	303.05	303.047	-11.5745	w/o MS2: Quercetin	C15H10O7	Flavonols
0.78	303.05	303.048	-8.27469	w/o MS2: Quercetin	C15H10O7	Flavonols
5.88	303.05	303.049	-4.24896	Quercetin	C15H10O7	Flavonols
5.421	303.05	303.049	-4.44695	Quercetin	C15H10O7	Flavonols
0.874		339.068		w/o MS2: Pinoquercetin	C16H12O7	Flavonols
5.55		449.106		w/o MS2: Quercetin-3-ramnoside	C21H20O11	Flavonoid-3-O-glycosides
5.477		513.102		w/o MS2: Peracetate Quercetin	C25H20O12	Flavones
6.187		513.102		w/o MS2: Peracetate Quercetin	C25H20O12	Flavones
3.142		513.101		w/o MS2: Peracetate Quercetin	C25H20O12	Flavones
5.421		597.146		Quercetin-3-O-vicianoside	C26H28O16	Flavonoid-3-O-glycosides
6.588		627.134		3-O-??-(6???-trans-caffeoyl)-galactopyranosyl quercetin	C30H26O15	Flavonoid 3-O-p-coumaroyl glycosides
RT (MIN)	theorical mass [M-H]-	Experimental mass	Error (ppm)	Name	Formula	Ontology
6.933	301.035	301.035	2.00093	Quercetin	C15H10O7	Flavonols
7.006	301.035	271.061		w/o MS2: Quercetin	C15H10O7	Flavonols
1.078	301.035	301.104	229.084	w/o MS2: Quercetin	C15H10O7	Flavonols
5.212		303.051		w/o MS2: Dihydroquercetin	C15H12O7	Flavanonols
4.77		303.051		w/o MS2: Dihydroquercetin	C15H12O7	Flavanonols
0.273		329.048		w/o MS2: Quercetin 3,7-dimethyl ether	C17H14O7	7-O-methylated flavonoids
4.222		595.127		Quercetin-3-O-vicianoside	C26H28O16	Flavonoid-3-O-glycosides
1.975		595.128		Quercetin-3-O-vicianoside	C26H28O16	Flavonoid-3-O-glycosides
3.888		595.131		Quercetin-3-O-vicianoside	C26H28O16	Flavonoid-3-O-glycosides
3.715		609.111		w/o MS2: 3-Glu-7-Rha Quercetin	C27H30O16	Flavonoid-7-O-glycosides
5.997		625.12		w/o MS2: 3-O-beta-(6''-trans-caffeoyl)-galactopyranosyl quercetin	C30H26O15	Flavonoid 3-O-p-coumaroyl glycosides
6.595		625.12		w/o MS2: 3-O-beta-(6''-trans-caffeoyl)-galactopyranosyl quercetin	C30H26O15	Flavonoid 3-O-p-coumaroyl glycosides

## Sheet: quercetin-3-β-D-glucoside
identification confirmed
identification not confirmed
RT (MIN)	theorical mass [M+H]+	Experimental mass	Error (ppm)	Name	Formula	Ontology
5.843	465.103	465.103	-0.32481	Quercetin-3-O-galactoside	C21H20O12	Flavonoid-3-O-glycosides
5.423	465.103	465.103	-0.131304	Quercetin-3-O-galactoside	C21H20O12	Flavonoid-3-O-glycosides
5.108	465.103	465.103	0.0622012	Quercetin-3-O-galactoside	C21H20O12	Flavonoid-3-O-glycosides
			Quercetin-3-O-galactoside OR	quercetin-3-β-D-glucoside
				Isoquercetin

## Sheet: Quercitrin
identification confirmed
identification not confirmed
RT (MIN)	theorical mass [M+H]+	Experimental mass	Experimental mass CALCULATED	Error (ppm)	Name	Formula	Ontology
4.307	448.101	471.09	448.1	-0.962842	quercitrin	C21H20O11	Flavonoid-3-O-glycosides

## Sheet: references Calycophyllum spruce
	Referência	https://www.sisweb.com/referenc/tools/exactmass.htm?formula=C
	elemento	mass exact	QTD	mass do QTD
	C	12.000000	19	228
	H	1.00782	27	27.2113
	O	15.9949	13	207.934				error <5
	N	14.0031	0	0				Error> 5
			Total	463.145
							negativo					positivo
name pubchem	PubChem CID	monoisotopic mass	theorical mass [M-H]-	formula	mass theoretical m/z [M+H]		ESI Negative - RT	error neg	error neg	mass exp neg	mass exp neg	Esi pos - RT	mass exp pos	mass exp pos	error pos	error pos
5'-Hydroxymorin	16113029	318.038	317.03	C15H10O8	319.045		3.4	0.993598			317.03	0.34/3.67	319.042	319.042	-10.2963	-11.6128
Taxifolin	439533	304.058	303.05	C15H12O7	305.066		4.77/5.21	2.21085	1.58389	303.051	303.051	4.561	305.062		-12.5874
Secoxyloganin	162868	404.132	403.124	C17H24O11	405.14		1.32/4.36/5.16/2.24/1.71					4.49/2.15/1.33/5.3
Kingiside	12304884	404.132	403.124	C17H24O11	405.14		1.32/4.36/5.16/2.24/1.71					4.49/2.15/1.33/5.4
Loganin, loganoside	87691	390.153	389.145	C17H26O10	391.16		2.55/0.93/1.81/2.04					2.64/3.25/1.75
Loganetin	10466307	228.1	227.092	C11H16O5	229.108		5.972		-3.83105		227.091	1.509	229.107		-4.19017
gardenoside	100058	404.132	403.124	C17H24O11	405.14		1.32/4.36/5.16/2.24/1.71					4.49/2.15/1.33/5.4
7-methoxydiderroside	101756906	478.169	477.161	C20H30O13	479.176		3.72/4.33	3.79327	-1.50893	477.163	477.16	3.72/0.66/3.22	479.175	479.175	-3.40167	-4.11122
6'-Acetyl-β-D-glucopyranosyldiderroside	162914617	506.164	505.156	C21H30O14	507.171		4.92	2.95948			505.157
8-O-tigloyldiderroside	162904992	504.184	503.176	C22H32O13	505.192		4.2/5.9	-0.814823	-0.695581	503.176	503.176	1.877		505.191	-3.04835
Cyanidin	128861	287.056	286.048	C15H11O6	288.063
5-hydroxy-6-methoxycoumarin 7-glucoside	131752724	370.09	369.082	C16H18O10	371.098		3.8/1.75/4.78/3.65/0.83/0.56/1.42/2.27/4.20					3.88/3.65
Dideroside	23760099		463.145	C19H28O13	465.161		3,78/ 4,16/4,51/ /2,497	0.410239	-0.259098	463.145	463.145	3,76/4,15/4,52	465.161	465.16	-0.300971	-1.28988
			463.145		465.161			-0.647745		463.145			465.16		-1.16089

## Sheet: Secoxyloganin
error <5
Error> 5
RT (MIN)	theorical mass [M+H]+	Experimental mass	Error (ppm)	Name
4.481	405.14	405.139	-0.641754	secoxyloganin
2.153	405.14	405.139	-1.16009	secoxyloganin
1.333	405.14	405.139	-1.16009	secoxyloganin
5.311	405.14	405.139	-0.789851	secoxyloganin
RT (MIN)	theorical mass [M-H]-	Experimental mass	Error (ppm)	Name
1.322	403.124	403.123	-2.08373	secoxyloganin
4.363	403.124	403.124	-1.09148	secoxyloganin
5.167	403.124	403.123	-1.71163	secoxyloganin
2.247	403.124	403.123	-1.33954	secoxyloganin
1.718	403.124	403.124	-0.347288	secoxyloganin

[truncated: 4 more sheets: loganin, Cyanidin, 6'-Acetyl-β-D-glucopyranosyldid, 5'-Hydroxymorin]
