# Supplementary material for: Identification of Bioactive Metabolites of Capirona macrophylla by Metabolomic Analysis, Molecular Docking, and In Vitro Antiparasitic Assays
Source: Metabolites. 2025 Feb 26;15(3):157. doi: 10.3390/metabo15030157 (PMC11943490; doi:10.3390/metabo15030157)
Supplement: Supplementary file 1 [file metabolites-15-00157-s001.zip › Supplementary material S4.xls]

## Sheet: metabolites found in theliterat
Metabolites described in Calycophyllum spruceanum (mulateiro) found in Capirona macrophylla (mulateiro) samples
Molecular Formula	theorical mass [M+H]+	theorical mass [M-H]-	metabolites	identification by Exact molecular weight (MS1)	Observations
C15H11O6	288.063	286.048	Cyanidin-family
C17H24O11	405.14	403.124	Secoxyloganin/Kingiside/gardenoside (2-[3-ethenyl-5-methoxycarbonyl-2-[(2S,3R,4S,5S,6R)-3,4,5-trihydroxy-6-(hydroxymethyl)oxan-2-yl]oxy-3,4-dihydro-2H-pyran-4-yl]acetic acid)
C17H26O10	391.16	389.145	Loganin
C11H16O5	229.108	227.092	Loganetin	Yes
C20H30O13	479.176	477.161	7-methoxydiderroside	yes
C21H30O14	507.171	505.156	6'-Acetyl-β-D-glucopyranosyldiderroside
C22H32O13	505.192	503.176	8-O-tigloyldiderroside	Yes
C19H28O13	465.161	463.145	Dideroside (2-[(2S,3S,4S)-3-[(1S)-1-acetyloxyethyl]-5-methoxycarbonyl-2-[(2S,3R,4S,5S,6R)-3,4,5-trihydroxy-6-(hydroxymethyl)oxan-2-yl]oxy-3,4-dihydro-2H-pyran-4-yl]acetic acid)
C15H10O8	319.045	317.03	5'-Hydroxymorin	Yes	Myricetin has a position exchange of an (OH) radical when compared with 5'-Hydroxymorin
C16H18O10	371.098	369.082	5-hydroxy-6-methoxycoumarin 7-glucoside	Yes	Fraxin has a position exchange of an (OH) radical and a ketone function when compared with 5-hydroxy-6-methoxycoumarin 7-glucoside
C15H12O7	305.066	303.05	Taxifolin (Dihydroquercetin)		Haemoventosine has the same molecular formula than taxifolin
C7H12O6	193.071	191.056	Quinic Acid
C16H18O9	355.103	353.088	3-O-caffeoylquinic acid
C16H18O10	355.103	353.088	4-O-caffeoylquinic acid
C25H24O12	517.135	515.12	3,4-O-dicaffeoylquinic acid
Alignment ID	Average Rt(min)	Average Mz	Metabolite name	Adduct type	Post curation result	Fill %	MS/MS assigned	Reference RT	Reference m/z	Formula	Ontology	INCHIKEY	SMILES	Annotation tag (VS1.0)	RT matched	m/z matched	MS/MS matched	Comment	Manually modified for quantification	Manually modified for annotation	Isotope tracking parent ID	Isotope tracking weight number	RT similarity	m/z similarity	Simple dot product	Weighted dot product	Reverse dot product	Matched peaks count	Matched peaks percentage	Total score	S/N average	Spectrum reference file name	MS1 isotopic spectrum	MS/MS spectrum	20200302_Branco_ESI+_1	20200302_Branco_ESI+_2	20200302_Branco_ESI+_3	20200302_MulateiroH2O_Caule_ESI+_1	20200302_MulateiroH2O_Caule_ESI+_2	20200302_MulateiroH2O_Caule_ESI+_3	20200302_MulateiroH2O_Folha_ESI+_1	20200302_MulateiroH2O_Folha_ESI+_2	20200302_MulateiroH2O_Folha_ESI+_3	20200302_MulateiroH2O_Galho_ESI+_1	20200302_MulateiroH2O_Galho_ESI+_2	20200302_MulateiroH2O_Galho_ESI+_3	Branco ESI+	Caule ESI+	Folha ESI+
4048	6.238	449.106	Cyanidin-3-O-glucoside	[M]+	null	0.33	True	2.91	449.107	C21H21O11	Anthocyanidin-3-O-glycosides	RKWHWFONKJEUEF-UHFFFAOYSA-O	OC=2C=C(O)C3=CC(OC1OC(CO)C(O)C(O)C1(O))=C([O+]=C3(C=2))C=4C=CC(O)=C(O)C=4	430	False	True	True		False	False	4048	0	0	0.97	0.82	0.84	0.93	3	1	0.96	31250.4	20200302_MulateiroH2O_Folha_ESI+_3	null	52.39964 1796;55.25126 2054;61.02903 5317;66.17166 1637;69.57805 1875;73.02914 2827;78.03580 2093;85.02898 7217;91.03944 6112;97.02882 3100;105.98305 2011;127.03979 2054;145.04962 2727;237.34860 2365;287.05453 210828;288.05774 26247;299.10953 2683;353.06528 3460;413.46851 1988;449.14252 65428;449.20184 3995;449.30344 10224	0	0	0	31137	0	57219	2006628	2398136	1731528	159442	117244	178185	0	29451.9	2.04543e+06
4049	0.707	449.106	Cyanidin-3-O-galactoside	[M]+	null	0.42	True	2.852	449.107	C21H21O11	Anthocyanidin-3-O-glycosides	RKWHWFONKJEUEF-WVXKDWSHSA-O	OC[C@H]1O[C@@H](OC2=C([O+]=C3C=C(O)C=C(O)C3=C2)C2=CC(O)=C(O)C=C2)[C@H](O)[C@@H](O)[C@H]1O	430	False	True	True		False	False	4049	0	0	0.98	0.74	0.84	0.78	3	0.33	0.77	4758.24	20200302_MulateiroH2O_Caule_ESI+_1	null	71.12454 2123;96.93324 2055;105.36462 1870;128.28026 1782;164.95277 2266;186.59215 1676;232.92230 2033;257.09146 3937;334.39044 1815;362.47629 1926;449.14154 171293	0	0	0	53494	44447	37583	104526	117801	63758	361692	309106	347467	0	45174.5	95362
4051	5.899	449.107	Cyanidin-3-O-glucoside	[M]+	null	0.25	True	2.91	449.107	C21H21O11	Anthocyanidin-3-O-glycosides	RKWHWFONKJEUEF-UHFFFAOYSA-O	OC=2C=C(O)C3=CC(OC1OC(CO)C(O)C(O)C1(O))=C([O+]=C3(C=2))C=4C=CC(O)=C(O)C=4	430	False	True	True		False	False	4051	0	0	0.98	0.62	0.67	0.94	3	1	0.93	41389.2	20200302_MulateiroH2O_Folha_ESI+_3	null	52.01534 1586;57.00925 2413;57.03434 2837;61.02911 5529;64.28658 2004;68.59927 11789;71.04981 4732;73.02899 3197;85.02877 24726;89.04599 2016;91.03922 12360;92.28001 1798;97.02900 7411;106.23478 2137;108.62057 1900;127.03905 4657;129.05507 6321;145.05013 3678;149.62959 1784;153.51257 2161;171.87428 1876;176.09235 2174;191.61810 2192;250.27858 2461;287.05447 328996;288.05798 47747;295.79626 2422;2…	0	0	0	0	0	0	2406826	2135463	1807567	111059	93873	154455	0		2.11662e+06
5679	6.666	577.134	w/o MS2: Procyanidin A1	[M+H]+	null	0.25	True	3.77	577.13	C30H24O12	Biflavonoids and polyflavonoids	NSEWTSAADLNHNH-TXZJYACMSA-N	OC=1C=C(O)C2=C(OC3(OC4=CC(O)=C5C(OC(C6=CC=C(O)C(O)=C6)C(O)C5)=C4C2C3O)C7=CC=C(O)C(O)=C7)C1	530	False	True	False		False	False	5679	0	0	0.79	0.14	0.47	0.42	6	0.33	0.62	8119.43	20200302_MulateiroH2O_Folha_ESI+_1	null	61.65722 2123;69.23380 2134;123.04445 2472;136.95438 2035;139.03755 2864;151.03868 5667;163.03862 3647;165.05467 2205;181.04938 8519;238.01285 2518;245.04474 14462;282.45361 1914;365.05634 2181;397.09235 2505;425.08493 7406;464.32288 1834;577.13428 44268;577.22272 7396;577.28400 3959	0	0	0	0	0	0	381530	419465	416920	0	0	0	0		405972
5680	1.157	577.134	w/o MS2: Procyanidin A2	[M+H]+	null	0.17	True	3.77	577.13	C30H24O12	Biflavonoids and polyflavonoids	NSEWTSAADLNHNH-LSBOWGMISA-N	OC=1C=C(O)C2=C(OC3(OC4=CC(O)=C5C(OC(C6=CC=C(O)C(O)=C6)C(O)C5)=C4C2C3O)C7=CC=C(O)C(O)=C7)C1	530	False	True	False		False	False	5680	0	0	0.77	0.04	0.08	0.45	2	0.5	0.61	2399.81	20200302_MulateiroH2O_Folha_ESI+_2	null	53.89344 1732;57.17212 1831;62.42028 1920;65.76204 1696;68.27802 13478;116.02773 1929;123.04383 2304;129.42610 1884;144.71626 2091;197.99530 2057;234.69939 2419;299.05408 3815;421.06894 1852;425.08493 6958;475.97525 2095;559.12201 2868;577.24481 3995	0	0	0	0	0	0	153009	118650	112379	0	3066	0	0		128013
5681	0.825	577.135	w/o MS2: Procyanidin A2	[M+H]+	null	0.25	True	3.77	577.13	C30H24O12	Biflavonoids and polyflavonoids	NSEWTSAADLNHNH-LSBOWGMISA-N	OC=1C=C(O)C2=C(OC3(OC4=CC(O)=C5C(OC(C6=CC=C(O)C(O)=C6)C(O)C5)=C4C2C3O)C7=CC=C(O)C(O)=C7)C1	530	False	True	False		False	False	5681	0	0	0.74	0.02	0.03	0.45	2	0.5	0.6	2469.48	20200302_MulateiroH2O_Folha_ESI+_2	null	54.24834 2073;54.85474 1794;56.75087 1771;64.35802 1952;69.10769 5943;85.32102 1747;123.04393 4779;139.03883 4934;181.04956 1973;244.41440 2030;299.05423 3472;301.06943 4316;391.07962 4820;409.09216 11072;425.08572 10238;483.83209 2107;559.12097 7864;577.13580 7992;577.24139 6380	0	0	0	507	80	433	145504	165372	115189	0	0	0	0	340.167	142022
5682	0.478	577.135	w/o MS2: Procyanidin A1	[M+H]+	null	0.08	True	3.77	577.13	C30H24O12	Biflavonoids and polyflavonoids	NSEWTSAADLNHNH-TXZJYACMSA-N	OC=1C=C(O)C2=C(OC3(OC4=CC(O)=C5C(OC(C6=CC=C(O)C(O)=C6)C(O)C5)=C4C2C3O)C7=CC=C(O)C(O)=C7)C1	530	False	True	False		False	False	5682	0	0	0.72	0	0.01	0.28	2	0.5	0.58	7388.53	20200302_MulateiroH2O_Folha_ESI+_3	null	57.43823 1884;68.85090 7688;72.18892 1863;74.60783 2013;105.37135 2075;108.88435 1929;111.13801 2180;113.70966 1874;121.06552 2255;123.04369 4060;124.90714 2087;139.03871 8025;163.03873 6527;181.04941 15211;204.34663 1927;223.06042 3461;229.04861 3551;245.04353 2519;247.05917 10664;259.05969 3066;273.07538 2886;281.17935 1802;301.06998 15870;302.07526 4616;330.01376 2539;355.08212 4059;357.27811 …	0	0	0	0	0	0	454236	454211	369427	0	0	0	0		425958
5702	5.287	579.148	Procyanidin	[M+H]+	null	0.25	True	2.85	579.15	C30H26O12	Biflavonoids and polyflavonoids	XFZJEEAOWLFHDH-UHFFFAOYSA-N	OC6=CC(O)=C2C(OC(C=1C=CC(O)=C(O)C=1)C(O)C2C5=C(O)C=C(O)C4=C5(OC(C=3C=CC(O)=C(O)C=3)C(O)C4))=C6	430	False	True	True		False	False	5702	0	0	0.99	0.53	0.64	0.76	38	0.71	0.84	59320.5	20200302_MulateiroH2O_Folha_ESI+_2	null	67.45909 12558;67.46298 43538;70.15369 4479;90.11504 4591;123.04407 339767;124.04763 13552;127.03893 273309;128.04248 12074;135.04370 24810;139.03885 155403;140.04259 7752;147.04393 26745;151.03888 30318;163.03879 155724;164.04250 14929;165.05449 46487;167.03400 24569;179.03380 10313;181.04898 9917;187.03949 9488;191.03426 5106;203.03331 5166;205.04898 9471;207.06476 8083;233.04396 9978;243.06418…	0	0	0	24	573	602	2869883	3667765	2516821	0	2093	0	0	399.75	3.01816e+06
5703	4.198	579.148	Procyanidin	[M+H]+	null	0.25	True	2.85	579.15	C30H26O12	Biflavonoids and polyflavonoids	XFZJEEAOWLFHDH-UHFFFAOYSA-N	OC6=CC(O)=C2C(OC(C=1C=CC(O)=C(O)C=1)C(O)C2C5=C(O)C=C(O)C4=C5(OC(C=3C=CC(O)=C(O)C=3)C(O)C4))=C6	430	False	True	True		False	False	5703	0	0	0.93	0.58	0.71	0.73	38	0.58	0.79	19906.9	20200302_MulateiroH2O_Folha_ESI+_1	null	54.05441 2235;62.55632 1941;62.89569 1871;67.66483 18064;67.66895 6025;68.96636 1883;100.95916 1967;123.04401 29607;123.22126 2030;126.62770 2146;127.03893 115216;128.04237 6668;135.04431 4203;139.03880 45715;147.04411 4053;151.03885 6875;163.03870 43405;164.04150 4536;165.05441 8042;167.03397 7650;167.11736 2125;179.03342 2753;215.06857 2438;233.04399 6566;243.06432 5671;247.05956 41959;248.0630…	0	0	0	0	0	0	1217626	1249273	1032842	0	0	0	0		1.16658e+06
5704	1.476	579.148	Procyanidin	[M+H]+	null	0.25	True	2.85	579.15	C30H26O12	Biflavonoids and polyflavonoids	XFZJEEAOWLFHDH-UHFFFAOYSA-N	OC6=CC(O)=C2C(OC(C=1C=CC(O)=C(O)C=1)C(O)C2C5=C(O)C=C(O)C4=C5(OC(C=3C=CC(O)=C(O)C=3)C(O)C4))=C6	430	False	True	True		False	False	5704	0	0	0.94	0.62	0.72	0.73	38	0.71	0.84	73258.9	20200302_MulateiroH2O_Folha_ESI+_2	null	61.20871 3035;65.18476 3024;68.81554 5880;68.81930 6684;73.85022 3245;111.00809 4282;116.75820 3472;123.03526 3653;123.04410 73621;124.04724 4183;127.03896 439335;128.04221 18568;134.19649 2820;135.04413 24333;139.03880 134874;140.04219 10564;146.31398 3274;147.04352 3713;151.03891 24593;161.05980 3534;163.03876 129529;164.04195 8777;165.05472 22364;167.03383 26868;179.03413 6527;181.05031 3986;1…	0	0	0	0	0	0	3957415	4128308	2908324	10597	7932	11084	0		3.66468e+06
5705	3.296	579.148	Procyanidin	[M+H]+	null	0.25	True	2.85	579.15	C30H26O12	Biflavonoids and polyflavonoids	XFZJEEAOWLFHDH-UHFFFAOYSA-N	OC6=CC(O)=C2C(OC(C=1C=CC(O)=C(O)C=1)C(O)C2C5=C(O)C=C(O)C4=C5(OC(C=3C=CC(O)=C(O)C=3)C(O)C4))=C6	430	False	True	True		False	False	5705	0	0	0.94	0.61	0.7	0.73	38	0.68	0.83	592360	20200302_MulateiroH2O_Folha_ESI+_3	null	71.14349 23693;71.54362 18934;109.02857 18995;123.04406 465123;124.04684 23513;127.03888 1824226;128.04213 76068;134.21747 15553;135.04361 108633;139.03876 867534;140.04189 49357;147.04372 27417;147.95126 18008;150.44257 16105;151.03821 111724;156.46663 16362;159.78580 15859;163.03862 609045;164.04202 52860;165.05444 118259;165.73232 16213;166.05692 22983;167.03326 68348;179.03252 24493;187.03841…	0	0	0	0	0	0	30665542	32422471	26057799	16704	4200	8557	0		2.97153e+07
5725	5.899	581.15	Cyanidine-3-O-sambubioside	[M]+	null	0.33	True	2.873	581.15	C26H29O15	Anthocyanidin-3-O-glycosides	ZPPQIOUITZSYAO-AOBOYTTNSA-O	OC[C@H]1O[C@@H](OC2=C([O+]=C3C=C(O)C=C(O)C3=C2)C2=CC(O)=C(O)C=C2)[C@H](O[C@@H]2OC[C@@H](O)[C@H](O)[C@H]2O)[C@@H](O)[C@@H]1O	430	False	True	True		False	False	5725	0	0	1	0.51	0.57	0.92	4	0.75	0.85	69063.6	20200302_MulateiroH2O_Folha_ESI+_1	null	53.14278 1967;59.12550 2305;59.87093 1792;67.56546 23813;69.10075 2297;69.13184 1807;73.02887 4891;74.16967 1847;85.02869 2891;92.39120 1836;97.02863 2789;100.15564 2022;115.03943 5153;201.51717 1994;287.05447 82960;288.05838 11613;299.05490 3133;329.06476 7798;331.80878 2091;353.06540 7530;355.13266 1917;383.07480 2494;413.08499 2841;431.09738 5539;449.10693 29690;450.10959 6756;581.18463 43440	0	0	0	9269	8750	10013	5261031	4326649	3873218	384141	235000	379312	0	9343.92	4.48697e+06
5736	13.502	581.528	w/o MS2: Cyanidin-3-O-(2''-O-beta-xylopyranosyl-beta-glucopyranoside)	[M+H]+	null	0.17	True	-1	581.53	C26H29O15	Anthocyanidin-3-O-glycosides	ZPPQIOUITZSYAO-AOBOYTTNSA-O	C1C(C(C(C(O1)OC2C(C(C(OC2OC3=C([O+]=C4C=C(C=C(C4=C3)O)O)C5=CC(=C(C=C5)O)O)CO)O)O)O)O)O	530	False	True	False		False	False	5736	0	0	0.95	null	null	null	4	null	0.49	8270.73	20200302_MulateiroH2O_Caule_ESI+_1	null	50.40255 2018;65.57924 2141;68.67972 10183;71.08620 3277;73.02946 2089;83.08620 2090;88.58402 1924;89.06015 4137;94.95659 1963;97.10180 2823;108.09015 1985;109.10210 2088;111.60655 2287;113.06036 2380;132.44402 2021;133.08655 3067;179.56636 2252;183.48561 1752;198.79019 1673;201.01930 2239;237.07864 15780;303.22934 43037;304.23254 5127;325.28967 3629;390.58124 2306;459.09439 2564;517.93634 2131;5…	0	0	7996	729945	97128	72738	0	0	0	0	45701	36067	2665.17	299937
5853	4.51	595.165	w/o MS2: Cyanidin-3-O-rutinoside	[M+H]+	null	0.25	True	2.923	595.165	C27H31O15	Anthocyanidin-3-O-glycosides	USNPULRDBDVJAO-FXCAAIILSA-O	C[C@@H]1O[C@@H](OC[C@H]2O[C@@H](OC3=C([O+]=C4C=C(O)C=C(O)C4=C3)C3=CC(O)=C(O)C=C3)[C@H](O)[C@@H](O)[C@@H]2O)[C@H](O)[C@H](O)[C@H]1O	530	False	True	False		False	False	5853	0	0	1	0.29	0.34	0.7	2	1	0.86	3342.01	20200302_MulateiroH2O_Folha_ESI+_3	null	68.66920 7131;90.23886 1857;153.58177 2093;156.95909 1926;161.98534 2068;287.05252 3240;457.11127 2409;494.78152 2237;531.80438 2010;588.68420 2454;595.16974 8586	0	0	0	0	0	0	286235	266663	244743	0	0	0	0		265880
5917	3.356	601.128	Procyanidin B1	[M+Na]+	null	0.33	True	3.2	601.13	C30H26O12	Biflavonoids and polyflavonoids	XFZJEEAOWLFHDH-UKWJTHFESA-N	OC=1C=C(O)C2=C(OC(C3=CC=C(O)C(O)=C3)C(O)C2C=4C(O)=CC(O)=C5C4OC(C6=CC=C(O)C(O)=C6)C(O)C5)C1	430	False	True	True		False	False	5917	0	0	0.94	0.71	0.69	0.71	3	0.67	0.83	10171.7	20200302_MulateiroH2O_Folha_ESI+_3	null	67.77956 18378;70.17134 2045;71.32308 2075;142.50113 1935;297.03683 3499;297.33609 1963;311.05176 5541;313.06943 2605;323.54977 2019;328.03305 1885;347.19852 2130;354.19995 2153;431.07123 6242;449.08521 8202;453.14178 2235;601.13025 227606	0	0	0	27099	21749	22432	570711	652451	757612	53570	37688	47638	0	23759.8	660258
5918	5.298	601.131	w/o MS2: Procyanidin B1	[M+H]+	null	0.08	True	3.2	601.13	C30H26O12	Biflavonoids and polyflavonoids	XFZJEEAOWLFHDH-UKWJTHFESA-N	OC=1C=C(O)C2=C(OC(C3=CC=C(O)C(O)=C3)C(O)C2C=4C(O)=CC(O)=C5C4OC(C6=CC=C(O)C(O)=C6)C(O)C5)C1	530	False	True	False		False	False	5918	0	0	0.97	0.29	0.57	0.72	2	1	0.88	3030.02	20200302_MulateiroH2O_Folha_ESI+_3	null	57.58889 1863;58.86084 1735;59.21437 1807;63.10110 2081;63.35054 1954;67.33864 5453;67.34263 28428;69.70843 1790;81.09964 1993;93.44415 1870;96.88519 4330;98.95376 1943;134.81184 2212;159.81436 1916;178.95276 2086;241.51305 1975;601.12238 17917	0	0	0	12310	22241	19694	122441	138460	151501	0	0	0	0	18081.8	137467
5919	2.195	601.132	Procyanidin B1	[M+Na]+	null	0.25	True	3.2	601.13	C30H26O12	Biflavonoids and polyflavonoids	XFZJEEAOWLFHDH-UKWJTHFESA-N	OC=1C=C(O)C2=C(OC(C3=CC=C(O)C(O)=C3)C(O)C2C=4C(O)=CC(O)=C5C4OC(C6=CC=C(O)C(O)=C6)C(O)C5)C1	430	False	True	True		False	False	5919	0	0	0.95	0.66	0.67	0.71	3	0.67	0.83	4457.2	20200302_MulateiroH2O_Folha_ESI+_3	null	51.68362 1656;70.37382 2788;70.37733 2061;75.53308 2390;91.18575 1872;103.87715 2045;106.48685 1631;113.25309 1964;320.24585 2210;449.07480 2804;538.55682 2481;601.12982 56588	0	0	1781	0	0	0	238791	215260	214529	0	0	0	593.667		222860
5920	1.476	601.132	Procyanidin B1	[M+Na]+	null	0.25	True	3.2	601.13	C30H26O12	Biflavonoids and polyflavonoids	XFZJEEAOWLFHDH-UKWJTHFESA-N	OC=1C=C(O)C2=C(OC(C3=CC=C(O)C(O)=C3)C(O)C2C=4C(O)=CC(O)=C5C4OC(C6=CC=C(O)C(O)=C6)C(O)C5)C1	430	False	True	True		False	False	5920	0	0	0.96	0.69	0.68	0.71	3	0.67	0.83	6650.9	20200302_MulateiroH2O_Folha_ESI+_3	null	50.43048 1949;67.85745 17030;88.38258 2287;96.88552 2811;100.23270 2402;110.13682 1965;147.32863 1894;311.05301 5556;316.52634 1993;449.08435 5271;559.85193 2419;601.13068 132334	0	0	0	0	0	0	339432	336443	321759	0	0	0	0		332545
5921	3.933	601.132	Procyanidin B1	[M+Na]+	null	0.08	True	3.2	601.13	C30H26O12	Biflavonoids and polyflavonoids	XFZJEEAOWLFHDH-UKWJTHFESA-N	OC=1C=C(O)C2=C(OC(C3=CC=C(O)C(O)=C3)C(O)C2C=4C(O)=CC(O)=C5C4OC(C6=CC=C(O)C(O)=C6)C(O)C5)C1	430	False	True	True		False	False	5921	0	0	0.95	0.56	0.69	0.78	3	0.33	0.74	1323.76	20200302_MulateiroH2O_Folha_ESI+_3	null	51.68359 2372;61.58009 1859;67.88809 17370;68.67605 1864;88.16315 2292;94.22992 2113;95.34162 2111;103.44828 1862;122.53164 1818;211.45450 2115;265.06812 2579;308.22275 2875;351.06735 4952;369.07895 32443;370.08163 4194;407.09451 4622;421.11151 8821;427.12244 3105;439.12045 28275;440.12595 5881;469.26041 5710;470.27151 5358;542.86481 2459;555.16138 2285;572.12787 2436;601.17255 275480	0	0	0	0	0	0	64181	49694	66188	7822	0	8376	0		60021.1
6015	5.543	611.16	w/o MS2: Cyanidin-3,5-di-O-glucoside	[M+H]+	null	0.25	True	-1	611.161	C27H31O16	Anthocyanidin-5-O-glycosides	RDFLLVCQYHQOBU-ZOTFFYTFSA-O	c(c(c([o+1]2)c(OC(O5)C(C(C(C5CO)O)O)O)cc(c3OC(O4)C(C(C(C4CO)O)O)O)c(cc(c3)O)2)1)c(O)c(O)cc1	530	False	True	False		False	False	6015	0	0	0.99	0.41	0.44	0.84	3	1	0.89	13932.3	20200302_MulateiroH2O_Folha_ESI+_3	null	50.47760 1816;52.75473 1815;57.65356 1664;68.55853 1904;69.79275 5827;74.55739 1739;76.41257 1730;85.02860 3438;104.39533 2238;142.27831 1755;277.09576 1925;282.79227 2158;287.05417 30410;288.05685 4569;309.58289 1976;322.97415 2428;329.06549 6446;338.50049 1962;353.06622 3610;373.06693 2324;431.09338 4124;449.10657 19033;450.11160 4415;518.54810 2343;542.45685 1942;557.13477 2310;611.20801 4484	0	0	0	15020	0	15020	990214	1046652	1013951	87258	81529	87762	0	10013.4	1.01694e+06
7609	3.717	866.2	w/o MS2: Procyanidin trimer	[M+H]+	null	0.08	True	-1	866.206	C45H38O18	Biflavonoids and polyflavonoids	MOJZMWJRUKIQGL-XILRTYJMSA-N	OC=1C=C(O)C2=C(OC(C3=CC=C(O)C(O)=C3)C(O)C2C4=C(O)C=C(O)C5=C4OC(C6=CC=C(O)C(O)=C6)C(O)C5C=7C(O)=CC(O)=C8C7OC(C9=CC=C(O)C(O)=C9)C(O)C8)C1	530	False	True	False		False	False	7609	0	0	0.82	null	null	null	1	null	0.46	2824.21	20200302_MulateiroH2O_Folha_ESI+_1	null	123.04409 16644;124.58193 1898;127.03894 55152;135.04413 12484;139.03903 18092;151.03830 6525;161.39397 2069;163.03859 30586;164.04132 2483;167.03371 2293;169.04857 2477;203.03426 2157;221.55341 2618;229.04735 2447;245.04272 8279;247.05916 33791;248.06294 5110;257.04407 2975;259.05978 6776;271.05960 23162;272.06329 3546;275.05444 9336;276.05585 3084;283.05981 4441;287.05432 30002;288.05771 16085;…	0	0	605	1911	0	1043	169934	133582	111680	15039	30396	12254	201.75	984.667	138399
7610	4.64	866.206	w/o MS2: Procyanidin trimer	[M+H]+	null	0.25	True	-1	866.206	C45H38O18	Biflavonoids and polyflavonoids	MOJZMWJRUKIQGL-XILRTYJMSA-N	OC=1C=C(O)C2=C(OC(C3=CC=C(O)C(O)=C3)C(O)C2C4=C(O)C=C(O)C5=C4OC(C6=CC=C(O)C(O)=C6)C(O)C5C=7C(O)=CC(O)=C8C7OC(C9=CC=C(O)C(O)=C9)C(O)C8)C1	530	False	True	False		False	False	7610	0	0	1	null	null	null	1	null	0.5	6357.7	20200302_MulateiroH2O_Folha_ESI+_1	null	123.04403 16089;127.03149 2532;127.03892 27618;135.04390 7817;139.03902 13217;145.32069 2147;151.03798 2489;160.28847 2449;163.03926 18489;164.04204 2022;205.78656 2153;215.61850 2561;245.04422 10580;247.05959 25233;259.06131 2412;271.05991 14653;275.05447 8394;287.05557 9932;289.07016 32476;290.07343 4499;291.08505 17271;292.08481 2914;301.06992 9111;397.09286 6549;407.07385 11003;409.09079 1305…	0	0	0	0	0	0	365176	329659	340679	0	0	0	0		345171
5053	1.47	577.136	Procyanidin B1	[M-H]-	null	0.25	True	2.843	577.135	C30H26O12	Biflavonoids and polyflavonoids	XFZJEEAOWLFHDH-UHFFFAOYNA-N	OC1CC2=C(OC1C1=CC(O)=C(O)C=C1)C(C1C(O)C(OC3=CC(O)=CC(O)=C13)C1=CC(O)=C(O)C=C1)=C(O)C=C2O	430	False	True	True		False	False	5053	0	0	1	0.81	0.93	0.95	20	0.85	0.94	787.45	20200302_MulateiroH2O_Folha_ESI-_3	null	61.70453 1952;61.98685 7748;62.99101 1788;67.91772 12857;71.03534 2019;77.36729 1765;113.96535 2216;114.19590 2079;117.40563 2347;123.04380 3112;125.02300 92909;125.30486 2180;126.02584 3287;137.02296 9137;151.03850 2589;161.02301 19570;165.01811 3857;179.03342 4154;183.60272 1914;205.04988 3785;229.05014 2286;245.04462 6100;245.08179 18146;255.02899 3058;271.06094 2289;271.48477 2298;272.81387 2…	0	0	0	0	4916	2935	3206705	4141544	3884131	8436	1605	1494	0	2616.98	3.74413e+06
5052	3.308	577.136	Procyanidin B2	[M-H]-	null	0.25	True	-1	577.135	C30H26O12	Biflavonoids and polyflavonoids	XFZJEEAOWLFHDH-NFJBMHMQSA-N	C1[C@H]([C@H](OC2=C1C(=CC(=C2[C@@H]3[C@H]([C@H](OC4=CC(=CC(=C34)O)O)C5=CC(=C(C=C5)O)O)O)O)O)C6=CC(=C(C=C6)O)O)O	430	False	True	True		False	False	5052	0	0	0.99	0.78	0.86	0.92	17	1	0.96	6629.53	20200302_MulateiroH2O_Folha_ESI-_3	null	53.08643 12474;54.16631 12628;54.59275 12197;57.03321 19963;57.87839 13682;65.64684 11650;76.26233 12490;87.70573 13240;91.75094 14300;96.87360 25624;109.02811 23505;116.68728 14783;119.08720 11448;123.04366 28807;125.02297 963269;126.02669 28703;137.02303 113524;151.03868 36953;161.02319 269722;165.01863 19559;175.03886 27634;179.03348 53954;203.07047 22030;205.04909 38836;216.39073 14368;228.36…	0	882	0	2254	2668	1419	33685829	31472305	29110786	6483	1192	1469	294	2113.77	3.1423e+07
5054	5.3	577.136	w/o MS2: Procyanidin B1	[M-H]-	null	0.25	True	2.843	577.135	C30H26O12	Biflavonoids and polyflavonoids	XFZJEEAOWLFHDH-UHFFFAOYNA-N	OC1CC2=C(OC1C1=CC(O)=C(O)C=C1)C(C1C(O)C(OC3=CC(O)=CC(O)=C13)C1=CC(O)=C(O)C=C1)=C(O)C=C2O	530	False	True	False		False	False	5054	0	0	1	0.49	0.78	0.83	18	0.44	0.79	391.87	20200302_MulateiroH2O_Folha_ESI-_3	null	61.98692 2347;64.62052 2098;66.31662 2012;67.29580 14243;67.29983 18676;83.46868 1724;87.00703 1795;96.87421 4035;119.51025 1915;125.02303 13761;168.06569 2185;173.04410 7294;189.95491 1971;191.05502 36560;245.08034 2495;280.99319 2051;287.05466 2806;289.07162 13721;407.07669 7876;425.08612 14550;451.10629 4670;512.34326 2369;577.18317 98656	0	0	0	3223	5560	3873	1519698	2110011	1941222	3635	2749	4737	0	4218.71	1.85698e+06
5055	1.264	577.136	Procyanidin B1	[M-H]-	null	0.17	True	2.843	577.135	C30H26O12	Biflavonoids and polyflavonoids	XFZJEEAOWLFHDH-UHFFFAOYNA-N	OC1CC2=C(OC1C1=CC(O)=C(O)C=C1)C(C1C(O)C(OC3=CC(O)=CC(O)=C13)C1=CC(O)=C(O)C=C1)=C(O)C=C2O	430	False	True	True		False	False	5055	0	0	0.98	0.62	0.9	0.8	18	0.33	0.77	19.65	20200302_MulateiroH2O_Folha_ESI-_3	null	91.60599 1863;91.82344 1864;125.02304 4937;145.04625 2156;274.19965 2026;289.07190 5338;352.04767 2215;407.07870 5490;408.07623 2350;425.08679 8668;577.13348 22605	0	0	0	0	4916	2935	135817	164357	175297	0	0	1204	0	2616.98	158490
5056	2.222	577.136	Procyanidin B1	[M-H]-	null	0.25	True	2.843	577.135	C30H26O12	Biflavonoids and polyflavonoids	XFZJEEAOWLFHDH-UHFFFAOYNA-N	OC1CC2=C(OC1C1=CC(O)=C(O)C=C1)C(C1C(O)C(OC3=CC(O)=CC(O)=C13)C1=CC(O)=C(O)C=C1)=C(O)C=C2O	430	False	True	True		False	False	5056	0	0	0.99	0.74	0.89	0.93	18	0.67	0.88	96.45	20200302_MulateiroH2O_Folha_ESI-_3	null	50.71774 1818;59.03931 2350;66.07882 1788;68.52227 11740;76.55920 2158;87.48536 2055;93.02121 1837;102.09402 1995;119.20583 1872;125.02297 23646;137.02295 4304;158.37093 2057;161.02284 4706;188.72391 1905;245.08086 4858;273.53906 2294;287.05569 6008;289.07117 28785;290.07474 3356;299.05643 3266;332.64624 2332;407.07663 25795;408.08026 6271;425.08722 31362;426.09064 5120;446.87598 2107;451.10330 8…	0	0	612	854	1879	1248	407781	531728	464610	4266	3753	3953	203.917	1327.33	468040
5332	5.368	609.146	Cyanidin-3-O-sophoroside	[M-2H]-	null	0.75	True	2.786	609.146	C27H31O16	Anthocyanidin-3-O-glycosides	SXYMMDGPXYVCER-UHFFFAOYNA-O	OCC1OC(OC2C(OC3=C([O+]=C4C=C(O)C=C(O)C4=C3)C3=CC(O)=C(O)C=C3)OC(CO)C(O)C2O)C(O)C(O)C1O	430	False	True	True		False	False	5332	0	0	1	0.53	0.51	0.74	4	0.5	0.77	143.91	20200304_MulateiroH2O_Galho_ESI-_3	null	67.35171 25296;67.35580 8279;70.56802 1973;74.63558 1893;118.62121 1901;153.01756 2999;173.04428 2980;178.36179 2255;191.05397 8941;339.04956 2614;447.11227 105263;448.11508 11473;513.10071 6106;566.17334 5161;609.14252 223244	0	0	0	345406	341446	377688	734022	826764	706274	920135	296449	351478	0	354847	755687
6457	2.871	865.2	Procyanidin C1; LC-ESI-QTOF; MS2; CE	[M-H]-	null	0.25	True	-1	865.199	C45H38O18	Biflavonoids and polyflavonoids	MOJZMWJRUKIQGL-XILRTYJMSA-N	O[C@@H]1CC2=C(O[C@@H]1C1=CC(O)=C(O)C=C1)C([C@@H]1[C@@H](O)[C@H](OC3=C([C@@H]4[C@@H](O)[C@H](OC5=CC(O)=CC(O)=C45)C4=CC(O)=C(O)C=C4)C(O)=CC(O)=C13)C1=CC(O)=C(O)C=C1)=C(O)C=C2O	430	False	True	True		False	False	6457	0	0	0.99	0.7	0.78	0.98	12	1	0.95	212.29	20200302_MulateiroH2O_Folha_ESI-_3	null	69.17066 2440;69.17402 8575;85.48934 1946;85.98807 2542;98.95010 2021;104.39906 2790;125.02303 104329;126.02624 5545;137.02299 5484;151.03879 3675;161.02283 22710;163.03867 3284;175.03903 7115;176.76422 2266;177.01831 6682;179.03342 3270;217.05019 6668;219.02876 3262;243.02928 23800;245.04491 16806;245.08144 6433;245.44572 2460;255.03006 3610;261.04013 14056;269.04462 3341;273.04086 4760;283.0220…	0	0	0	0	0	0	633186	761769	655098	1723	0	0	0		683351
6458	1.765	865.2	Procyanidin C1; LC-ESI-QTOF; MS2; CE	[M-H]-	null	0.25	True	-1	865.199	C45H38O18	Biflavonoids and polyflavonoids	MOJZMWJRUKIQGL-XILRTYJMSA-N	O[C@@H]1CC2=C(O[C@@H]1C1=CC(O)=C(O)C=C1)C([C@@H]1[C@@H](O)[C@H](OC3=C([C@@H]4[C@@H](O)[C@H](OC5=CC(O)=CC(O)=C45)C4=CC(O)=C(O)C=C4)C(O)=CC(O)=C13)C1=CC(O)=C(O)C=C1)=C(O)C=C2O	430	False	True	True		False	False	6458	0	0	0.99	0.72	0.82	0.98	12	1	0.96	82.16	20200302_MulateiroH2O_Folha_ESI-_2	null	67.73902 16036;67.74302 5452;67.99525 2119;68.16877 2246;90.75700 2103;109.09306 2152;124.39289 1839;125.02306 26786;143.73618 1952;151.03761 3107;161.02319 4275;243.02960 5881;261.04102 3310;287.05548 9924;289.07034 10749;358.45053 2228;407.07587 9654;413.09021 2545;425.08939 3635;449.08719 2293;575.11932 13751;576.12213 3258;577.13629 15326;695.14099 6066;713.15131 7131;714.15277 2923;739.16376…	953	0	0	1821	489	732	236391	283249	248147	0	0	567	317.667	1014.21	255929
6459	4.207	865.2	Procyanidin C1; LC-ESI-QTOF; MS2; CE	[M-H]-	null	0.25	True	-1	865.199	C45H38O18	Biflavonoids and polyflavonoids	MOJZMWJRUKIQGL-XILRTYJMSA-N	O[C@@H]1CC2=C(O[C@@H]1C1=CC(O)=C(O)C=C1)C([C@@H]1[C@@H](O)[C@H](OC3=C([C@@H]4[C@@H](O)[C@H](OC5=CC(O)=CC(O)=C45)C4=CC(O)=C(O)C=C4)C(O)=CC(O)=C13)C1=CC(O)=C(O)C=C1)=C(O)C=C2O	430	False	True	True		False	False	6459	0	0	0.99	0.69	0.77	0.98	12	1	0.95	619.57	20200302_MulateiroH2O_Folha_ESI-_3	null	61.64780 1975;67.61048 16886;67.61459 7208;75.11208 2767;125.02298 67230;126.02606 4772;134.17860 2544;137.02257 2960;161.02339 14992;175.03812 2098;177.01897 3191;190.45282 1996;201.05426 2252;217.04884 4361;243.02902 9459;244.03207 2808;245.04523 9826;261.03989 6609;269.04565 4041;273.04031 2359;287.05545 23500;288.05972 3467;289.07141 36041;290.07584 5896;299.05746 2950;329.06482 2315;405.0619…	0	0	0	737	1482	1497	1968433	2027047	1882224	190	363	243	0	1238.35	1.95923e+06
6460	2.354	865.2	Procyanidin C1; LC-ESI-QTOF; MS2; CE	[M-H]-	null	0.17	True	-1	865.199	C45H38O18	Biflavonoids and polyflavonoids	MOJZMWJRUKIQGL-XILRTYJMSA-N	O[C@@H]1CC2=C(O[C@@H]1C1=CC(O)=C(O)C=C1)C([C@@H]1[C@@H](O)[C@H](OC3=C([C@@H]4[C@@H](O)[C@H](OC5=CC(O)=CC(O)=C45)C4=CC(O)=C(O)C=C4)C(O)=CC(O)=C13)C1=CC(O)=C(O)C=C1)=C(O)C=C2O	430	False	True	True		False	False	6460	0	0	0.98	0.69	0.84	0.95	12	0.92	0.93	24.3	20200302_MulateiroH2O_Folha_ESI-_2	null	69.35219 6232;125.02296 9946;138.81053 1952;147.40797 2697;154.76888 1751;161.02356 2986;171.96880 2174;172.10712 2026;191.92769 2045;212.32266 2241;243.02885 2324;287.05637 3216;289.07108 4480;407.07712 3709;575.12097 4090;577.13361 4406;695.14215 3229;713.14874 2309;775.86371 2334;864.70807 2133;865.19879 30957	0	0	652	191	158	118	75781	88301	80583	0	0	0	217.25	155.583	81555
3368	2.153	405.139	w/o MS2: Secoxyloganin	[M+H]+	null	0.5	True	3.47	405.14	C17H24O11	Terpene glycosides	MQLSOVRLZHTATK-PEYNGXJCSA-N	O=C(O)CC1C(=COC(OC2OC(CO)C(O)C(O)C2O)C1C=C)C(=O)OC	530	False	True	False		False	False	3368	0	0	0.99	0.06	0.21	0.78	2	0.5	0.71	4540.38	20200302_MulateiroH2O_Galho_ESI+_1	null	60.04189 1577;67.54122 4448;67.54515 16840;68.00188 1821;79.02666 1694;88.42608 1715;89.49966 1732;94.74210 1813;103.54199 1975;154.35120 1781;238.68802 1769;250.96153 1736;288.45090 1931;405.17087 3133	0	0	0	424202	293065	296345	50720	39671	33139	688794	493007	648003	0	337870	41176.7
3370	5.311	405.139	w/o MS2: Secoxyloganin	[M+H]+	null	0.08	True	3.47	405.14	C17H24O11	Terpene glycosides	MQLSOVRLZHTATK-PEYNGXJCSA-N	O=C(O)CC1C(=COC(OC2OC(CO)C(O)C(O)C2O)C1C=C)C(=O)OC	530	False	True	False		False	False	3370	0	0	0.99	0.12	0.3	0.78	2	0.5	0.72	18.98	20200302_MulateiroH2O_Galho_ESI+_1	null	61.65631 1944;62.21233 1727;69.83396 5434;85.15207 1661;104.16912 1974;111.27313 1968;112.73486 1726;116.47234 1716;127.15621 2307;167.07108 2638;177.78300 1781;179.98613 1787;181.04904 1921;185.61958 1740;193.53822 1842;231.02899 1884;290.04691 2020;387.14505 7733;405.15363 9294	0	0	0	55116	20180	22492	0	29823	22441	1470035	960894	1450899	0	32596.2	17421.3
3371	4.481	405.139	w/o MS2: Secoxyloganin	[M+H]+	null	0.5	True	3.47	405.14	C17H24O11	Terpene glycosides	MQLSOVRLZHTATK-PEYNGXJCSA-N	O=C(O)CC1C(=COC(OC2OC(CO)C(O)C(O)C2O)C1C=C)C(=O)OC	530	False	True	False		False	False	3371	0	0	0.99	0.58	0.79	0.78	2	0.5	0.8	18.64	20200302_MulateiroH2O_Caule_ESI+_1	null	50.51381 1914;51.91125 1712;52.75632 2039;66.92290 1576;67.40966 23855;82.22303 1759;121.26797 1970;223.67180 1928;329.19037 2063;405.17236 74034	0	0	0	652872	516192	453286	196390	211173	152733	1438573	1194571	1632128	0	540783	186765
3685	2.185	427.121	Secoxyloganin	[M+Na]+	null	0.75	True	3.47	427.12	C17H24O11	Terpene glycosides	MQLSOVRLZHTATK-PEYNGXJCSA-N	O=C(O)CC1C(=COC(OC2OC(CO)C(O)C(O)C2O)C1C=C)C(=O)OC	430	False	True	True		False	False	3685	0	0	0.96	0.69	0.66	0.72	3	1	0.91	1955.03	20200302_MulateiroH2O_Folha_ESI+_2	null	67.72339 19218;70.48417 2213;75.31033 2104;80.81447 1666;195.02635 2562;233.04073 2016;265.06931 2984;427.11993 76254;427.19321 7460	0	0	0	1143186	1183120	1162830	334352	308872	280100	1915886	1823970	1926174	0	1.16305e+06	307775
3686	1.712	427.121	Secoxyloganin	[M+Na]+	null	0.25	True	3.47	427.12	C17H24O11	Terpene glycosides	MQLSOVRLZHTATK-PEYNGXJCSA-N	O=C(O)CC1C(=COC(OC2OC(CO)C(O)C(O)C2O)C1C=C)C(=O)OC	430	False	True	True		False	False	3686	0	0	0.97	0.89	0.73	0.74	3	1	0.94	25.53	20200302_MulateiroH2O_Folha_ESI+_1	null	59.53479 2001;68.93279 4796;68.93684 5235;99.27731 1854;104.00224 1988;108.80782 1628;110.74299 1727;120.44974 1793;130.92825 1929;312.61160 2104;344.29861 2410;427.12027 313207;427.18924 20187	0	0	0	0	0	0	1132970	1165713	961082	119645	122023	135519	0	0	1.08659e+06
3687	1.316	427.121	Secoxyloganin	[M+Na]+	null	0.75	True	3.47	427.12	C17H24O11	Terpene glycosides	MQLSOVRLZHTATK-PEYNGXJCSA-N	O=C(O)CC1C(=COC(OC2OC(CO)C(O)C(O)C2O)C1C=C)C(=O)OC	430	False	True	True		False	False	3687	0	0	0.96	0.79	0.68	0.74	3	1	0.92	42.96	20200302_MulateiroH2O_Folha_ESI+_3	null	55.12570 2019;69.77866 2295;69.78187 4914;77.79054 1782;79.38376 1995;84.79716 2238;248.70222 2059;288.45935 2004;304.89755 2040;397.10684 2990;427.12057 98752;427.18942 7002	0	0	0	3168079	3437010	3113638	326257	371387	333297	2199238	2104930	2075389	0	3.23958e+06	343647
3688	5.321	427.121	Secoxyloganin	[M+Na]+	null	0.25	True	3.47	427.12	C17H24O11	Terpene glycosides	MQLSOVRLZHTATK-PEYNGXJCSA-N	O=C(O)CC1C(=COC(OC2OC(CO)C(O)C(O)C2O)C1C=C)C(=O)OC	430	False	True	True		False	False	3688	0	0	0.96	0.9	0.74	0.75	3	1	0.94	26.26	20200302_MulateiroH2O_Galho_ESI+_1	null	59.37683 2137;69.33121 4078;69.33475 4151;83.66446 2139;112.64627 2018;117.11212 2116;125.07128 2020;142.99112 1836;174.72267 2151;195.75574 1976;251.12683 3814;267.08337 28220;269.77341 2356;295.07733 4095;323.07614 2378;337.08951 7737;373.14026 2236;395.09366 6543;427.12039 947910;427.18088 34067	0	0	0	66875	51264	76505	123924	141189	89543	1497535	1369023	1573473	0	64881.6	118219
2865	5.167	403.123	2-[3-ethenyl-5-methoxycarbonyl-2-[(2S,3R,4S,5S,6R)-3,4,5-trihydroxy-6-(hydroxymethyl)oxan-2-yl]oxy-3,4-dihydro-2H-pyran-4-yl]acetic acid	[M-H]-	null	0.5	True	1.262	403.125	C17H24O11	Terpene glycosides	MQLSOVRLZHTATK-WNCYHATQSA-N	O=C(O)CC1C(=COC(OC2OC(CO)C(O)C(O)C2O)C1C=C)C(=O)OC	430	False	True	True		False	False	2865	0	0	0.99	0.85	0.9	0.9	42	0.67	0.88	86.84	20200302_MulateiroH2O_Galho_ESI-_1	null	50.14060 1762;50.65100 1977;59.01237 11903;59.01486 2196;67.99635 3861;68.00034 13465;69.03297 11394;71.01234 13854;87.00732 3662;89.02281 40212;95.04871 11188;101.02296 19187;111.00737 4443;113.02301 11925;119.03353 21344;121.02798 59507;121.03632 4111;123.04384 7043;127.03870 4457;131.03352 2404;139.00250 7161;139.03865 2921;143.03285 4126;149.02315 2239;149.04417 3174;149.88339 1894;152.53406 …	1849	0	0	238564	205940	213210	114534	103831	135463	1696958	1162859	1100497	616.25	219238	117942
3485	1.782	413.136	Loganin	[M+Na]+	null	0.08	True	3.39	413.14	C17H26O10	Iridoid O-glycosides	AMBQHHVBBHTQBF-UOUCRYGSSA-N	O=C(OC)C1=COC(OC2OC(CO)C(O)C(O)C2O)C3C1CC(O)C3C	430	False	True	True		False	False	3485	0	0	0.71	0.73	0.89	0.76	6	0.33	0.71	3875.2	20200302_MulateiroH2O_Galho_ESI+_1	null	67.87579 12894;67.87975 4274;81.01878 1802;84.31798 1919;85.99311 1843;107.03092 1806;200.51932 1793;413.14212 130171	0	0	0	0	985212	159586	99549	94104	89144	203131	187219	175226	0	381599	94265.6
3486	2.529	413.142	Loganin	[M+Na]+	null	0.75	True	3.39	413.14	C17H26O10	Iridoid O-glycosides	AMBQHHVBBHTQBF-UOUCRYGSSA-N	O=C(OC)C1=COC(OC2OC(CO)C(O)C(O)C2O)C3C1CC(O)C3C	430	False	True	True		False	False	3486	0	0	0.97	0.78	0.9	0.76	6	0.33	0.78	21.65	20200302_MulateiroH2O_Caule_ESI+_3	null	60.45699 1967;61.05031 1797;61.74726 1807;62.29466 2058;63.07732 1811;67.77526 4187;67.77919 16181;75.23532 1815;76.23536 2130;78.74554 1902;81.96690 1850;96.88591 2240;103.61517 1941;136.06140 3552;162.04092 3007;251.08676 2106;281.09888 17345;281.78516 2349;283.67471 2321;413.14142 951337	0	0	0	3310141	2964483	3105447	666144	638931	544840	1067555	1076422	1156729	0	3.12669e+06	616638
3487	1.526	413.142	Loganin	[M+Na]+	null	0.75	True	3.39	413.14	C17H26O10	Iridoid O-glycosides	AMBQHHVBBHTQBF-UOUCRYGSSA-N	O=C(OC)C1=COC(OC2OC(CO)C(O)C(O)C2O)C3C1CC(O)C3C	430	False	True	True		False	False	3487	0	0	0.95	0.77	0.91	0.76	6	0.33	0.77	16.74	20200302_MulateiroH2O_Caule_ESI+_2	null	52.88079 1846;55.06624 1778;69.54585 4984;69.54938 3102;72.86553 1837;127.21749 1726;167.87610 1940;181.05023 2402;212.79582 1804;237.99760 1662;302.60553 2243;340.97794 1995;413.14139 312352	0	0	0	2838335	2584643	2964206	621557	604103	529280	637753	578587	620798	0	2.79573e+06	584980
2691	2.558	389.144	w/o MS2: Loganin	[M-H]-	null	0.67	True	3.364	389.145	C17H26O10	Iridoid O-glycosides	AMBQHHVBBHTQBF-UHFFFAOYNA-N	COC(=O)C1=COC(OC2OC(CO)C(O)C(O)C2O)C2C(C)C(O)CC12	530	False	True	False		False	False	2691	0	0	0.95	0.02	0.03	0.36	2	0.5	0.65	28.15	20200302_MulateiroH2O_Caule_ESI-_1	null	53.76008 1933;59.01225 15054;65.16374 1853;67.49958 10406;67.50375 11965;71.01207 13278;89.02265 48180;95.52903 1692;96.87424 3735;100.91468 1788;101.02271 16105;111.15614 1927;112.68343 1797;113.02278 12200;117.01434 1935;118.93060 1978;119.03326 26861;143.03334 4811;149.04361 2705;161.04358 5397;168.56458 1881;179.05441 16565;194.05693 5756;209.08067 56697;210.08392 3829;219.46709 1809;227.0918…	0	0	0	715923	967058	711842	57617	69682	54249	113679	70802	82599	0	798274	60516.4
2692	1.812	389.144	w/o MS2: Loganin	[M-H]-	null	0.17	False	3.364	389.145	C17H26O10	Iridoid O-glycosides	AMBQHHVBBHTQBF-UHFFFAOYNA-N	COC(=O)C1=COC(OC2OC(CO)C(O)C(O)C2O)C2C(C)C(O)CC12	530	False	True	False		False	False	2692	0	0	0.99	-1	-1	-1	-1	-1	1	3.77	20200302_MulateiroH2O_Galho_ESI-_1	null	null	0	0	0	77922	71626	82572	12925	18623	13288	79028	42835	44123	0	77373.4	14945.5
2693	0.934	389.144	w/o MS2: Loganin	[M-H]-	null	0.5	True	3.364	389.145	C17H26O10	Iridoid O-glycosides	AMBQHHVBBHTQBF-UHFFFAOYNA-N	COC(=O)C1=COC(OC2OC(CO)C(O)C(O)C2O)C2C(C)C(O)CC12	530	False	True	False		False	False	2693	0	0	0.97	0.02	0.02	0.36	2	0.5	0.65	12.15	20200302_MulateiroH2O_Caule_ESI-_3	null	52.31181 1961;68.07064 8659;68.07455 4227;71.01222 3111;89.02270 4918;101.02309 2257;104.36935 1835;119.03313 2921;125.93208 1807;129.92328 1849;136.23148 1806;209.08083 5390;253.69591 1982;288.57724 2193;307.24146 1769;389.11502 8804	0	0	0	144305	127222	133899	75186	110156	124288	36043	20223	22190	0	135142	103210
2694	2.042	389.146	w/o MS2: Loganin	[M-H]-	null	0.08	False	3.364	389.145	C17H26O10	Iridoid O-glycosides	AMBQHHVBBHTQBF-UHFFFAOYNA-N	COC(=O)C1=COC(OC2OC(CO)C(O)C(O)C2O)C2C(C)C(O)CC12	530	False	True	False		False	False	2694	0	0	0.99	-1	-1	-1	-1	-1	1	7.01	20200302_MulateiroH2O_Folha_ESI-_2	null	null	0	0	0	20732	29494	30516	40642	51010	46498	17170	7612	9218	0	26914	46049.8
3302	4.832	435.149	w/o MS2: Loganin	[M-H]-	null	0.5	True	3.364	435.151	C17H26O10	Iridoid O-glycosides	AMBQHHVBBHTQBF-UHFFFAOYNA-N	COC(=O)C1=COC(OC2OC(CO)C(O)C(O)C2O)C2C(C)C(O)CC12	530	False	True	False		False	False	3302	0	0	0.95	0.49	0.6	0.86	3	0.67	0.82	151.19	20200302_MulateiroH2O_Caule_ESI-_3	null	85.02781 9297;101.23763 2068;139.66843 2012;191.01889 11004;191.05458 2319;210.35541 2006;227.09157 6345;237.61943 2201;435.09698 3254;435.14969 28683	0	0	0	1253834	1308136	1251481	85135	75078	85935	428551	251174	231000	0	1.27115e+06	82049.4
3303	0.954	435.149	w/o MS2: Loganin	[M-H]-	null	0.25	True	3.36	435.151	C17H26O10	Iridoid O-glycosides	AMBQHHVBBHTQBF-UHFFFAOYSA-N	O=C(OC)C2=COC(OC1OC(CO)C(O)C(O)C1(O))C3C2CC(O)C3(C)	530	False	True	False		False	False	3303	0	0	0.96	null	null	null	8	null	0.49	37.63	20200302_MulateiroH2O_Caule_ESI-_3	null	53.50447 1714;64.83864 1871;67.30544 10867;67.30955 15866;79.31451 1921;96.87382 3983;106.84198 1704;121.63324 1898;152.44141 1735;166.21657 1914;173.91051 1894;288.96719 1813;349.27676 1752	0	0	0	301470	255826	270891	20514	20008	21160	70082	51677	45955	0	276062	20560.6
3304	5.143	435.149	w/o MS2: Loganin	[M-H]-	null	0.33	True	3.364	435.151	C17H26O10	Iridoid O-glycosides	AMBQHHVBBHTQBF-UHFFFAOYNA-N	COC(=O)C1=COC(OC2OC(CO)C(O)C(O)C2O)C2C(C)C(O)CC12	530	False	True	False		False	False	3304	0	0	0.95	0.35	0.58	0.82	3	0.33	0.72	41.99	20200302_MulateiroH2O_Caule_ESI-_3	null	54.77425 2041;67.96984 14995;85.02776 36483;91.71823 2061;101.02337 1775;126.84309 1771;129.01768 7453;136.39432 2093;147.02811 9162;154.86015 1998;191.01830 42684;192.02121 2764;243.12280 2327;417.14127 2638;435.09875 3504;435.14896 86369	0	0	0	441608	462943	412925	31965	34293	36000	220695	145406	127645	0	439159	34086.3
3305	1.812	435.149	w/o MS2: Loganin	[M-H]-	null	0.25	True	3.364	435.151	C17H26O10	Iridoid O-glycosides	AMBQHHVBBHTQBF-UHFFFAOYNA-N	COC(=O)C1=COC(OC2OC(CO)C(O)C(O)C2O)C2C(C)C(O)CC12	530	False	True	False		False	False	3305	0	0	0.97	0.01	0.04	0.04	5	0.2	0.55	33.47	20200302_MulateiroH2O_Galho_ESI-_1	null	67.04371 1743;71.11325 2800;72.17445 1708;100.33636 2202;105.01789 1949;107.26955 2006;108.53836 1718;125.38976 1639;154.34390 2070;166.11972 1959;219.05014 2428	0	0	0	161222	159960	177852	34708	31604	28979	148949	108322	97257	0	166345	31763.6
3306	2.557	435.149	w/o MS2: Loganin	[M-H]-	null	0.75	True	3.364	435.151	C17H26O10	Iridoid O-glycosides	AMBQHHVBBHTQBF-UHFFFAOYNA-N	COC(=O)C1=COC(OC2OC(CO)C(O)C(O)C2O)C2C(C)C(O)CC12	530	False	True	False		False	False	3306	0	0	0.97	0	0.02	0.05	5	0.2	0.55	165.65	20200302_MulateiroH2O_Galho_ESI-_1	null	50.69313 1828;55.52033 1820;60.25154 1665;61.64415 2113;67.35698 21134;67.36111 7056;90.77384 1829;99.92464 2314;122.48598 2048;128.03766 1821;203.48253 1859;216.02478 2095;219.21120 2238;373.00330 5733;387.99350 2466;434.99844 5823	0	0	0	1885395	2539105	2021261	111976	136961	115883	329519	227872	249295	0	2.14859e+06	121606
1066	1.509	229.107	w/o MS2: Pesticide2_Tebuthiuron_C9H16N4OS_Urea, N-[5-(1,1-dimethylethyl)-1,3,4-thiadiazol-2-yl]-N,N'-dimethyl-	[M+H]+	null	0.08	True	-1	229.111	C9H16N4OS	1,3,4-thiadiazol-2-ylureas	HBPDKDSFLXWOAE-UHFFFAOYSA-N	CC(C)(C)C1=NN=C(S1)N(C)C(=O)NC	530	False	True	False		False	False	1066	0	0	0.69	0.19	0.48	0.32	5	0.4	0.59	3.53	20200302_MulateiroH2O_Galho_ESI+_3	null	52.41125 2172;58.27522 1636;67.94573 5922;67.94979 8234;71.41708 1756;71.91290 1618;86.09676 18120;116.07078 36627;123.21379 2096;136.47502 1887;137.06021 2170;168.08028 1942;177.86659 1744;184.09694 2438;203.79318 1952;220.76491 2163;229.06172 2699;229.09776 13395;229.15408 19071;229.23581 14829	41978	51996	48809	351119	265570	285090	113201	111723	100883	481540	390618	501136	47594.1	300593	108602
749	5.972	227.091	Unknown	[M-H]-	null	0.25	True	null	null	null	null	null	null	999	False	False	False		False	False	749	0	0	null	null	null	null	null	null	null	50.12	20200302_MulateiroH2O_Caule_ESI-_3	null	57.03301 2261;67.33506 9137;67.33913 19107;71.01215 2013;71.04855 6643;80.67065 2117;89.49773 2142;96.04632 1787;103.92842 1982;108.79381 1721;111.07983 5269;137.09532 3189;139.11118 12702;165.09065 21579;183.10115 282895;184.10478 17753;209.08054 16410;209.11617 4341;227.09119 261323;227.12779 7135;227.19943 3125	40050	44036	39935	823712	850878	972058	56524	47489	55138	122059	67697	69259	41340.2	882216	53050.3
4509	3.721	479.175	w/o MS2: NCGC00180666-02!(2R,3S,4S,5R,6S)-2-[(3,4,5-trihydroxyoxan-2-yl)oxymethyl]-6-(3,4,5-trimethoxyphenoxy)oxane-3,4,5-triol	[M+H]+	null	0.75	True	-1	479.176	C20H30O13	Phenolic glycosides	GGIDHIBVLYVTAU-QGPLIYBISA-N	COC1=CC(O[C@@H]2O[C@H](COC3OCC(O)C(O)C3O)[C@@H](O)[C@H](O)[C@H]2O)=CC(OC)=C1OC	530	False	True	False		False	False	4509	0	0	0.97	0.22	0.51	0.32	128	0.2	0.63	10962.3	20200302_MulateiroH2O_Caule_ESI+_2	null	68.95667 3755;68.95992 14568;69.03403 5602;85.02882 9115;87.04452 14568;97.02862 17327;115.03912 55367;133.04938 48363;150.07605 16572;151.07500 36915;169.08611 20011;177.78989 3627;179.07074 4509;181.08609 4357;185.08083 43708;186.08498 4057;193.08565 21827;197.08018 7811;209.08099 24944;209.09839 4785;211.09621 9974;221.08116 4593;227.09140 16989;235.09773 5858;247.09596 10743;251.09076 8857;25…	0	0	0	3789664	3037986	3135676	1279254	1248641	834868	1536235	1185395	1330627	0	3.32111e+06	1.12092e+06
4508	0.668	479.175	w/o MS2: 7-hydroxy-2,6,9,12,17,17-hexamethyl-22-methylidene-5,16,19,21-tetraoxaheptacyclo[10.8.1.1?,?.0?,??.0?,?.0??,??.0??,??]docos-13-ene-4,8,15-trione	[M+H]+	null	0.17	False	5.459	479.169	C25H28O8	1,4-dioxepanes	ZKFPZHCUDJBDJO-UHFFFAOYSA-N	O=C1OC(C)(C)C23OC3C4OC(C2=C1)(C)C5CC6(C(=O)C7(O)C(OC(=O)C7(C6=C)C45C)C)C	530	False	True	False		False	False	4508	0	0	0.79	-1	-1	-1	-1	-1	0.9	1478.35	20200302_MulateiroH2O_Folha_ESI+_2	null	null	0	3035	0	0	0	26432	67217	80617	69818	0	27601	24985	1011.67	8810.6	72551
3928	4.337	477.16	w/o MS2: Benzyl alcohol + Hex-Hex	[M-H]-	null	0.42	True	3.08	477.16	C19H28O11	O-glycosyl compounds	WKXRKKUZTXIFJY-UHFFFAOYSA-N	OCC3OC(OCC1=CC=CC=C1)C(OC2OC(CO)C(O)C(O)C2(O))C(O)C3(O)	530	False	True	False		False	False	3928	0	0	0.99	0.03	0.67	0.06	12	0.08	0.58	20.09	20200302_MulateiroH2O_Folha_ESI-_2	null	56.71547 1656;87.98897 1787;97.19977 1758;197.04495 8849;199.23241 1992;278.55551 1909;355.06583 2220;429.81665 1887;466.19104 2140;477.16043 40746;477.22913 4128	0	0	0	22482	30421	27427	105916	119526	97569	164649	87760	72397	0	26776.8	107670
3929	3.723	477.163	w/o MS2: (2R,3S,4S,5R,6S)-2-[(3,4,5-trihydroxyoxan-2-yl)oxymethyl]-6-(3,4,5-trimethoxyphenoxy)oxane-3,4,5-triol	[M-H]-	null	0.58	True	-1	477.161	C20H30O13	Phenolic glycosides	GGIDHIBVLYVTAU-QGPLIYBISA-N	OC1COC(OCC2OC(OC=3C=C(OC)C(OC)=C(OC)C3)C(O)C(O)C2O)C(O)C1O	530	False	True	False		False	False	3929	0	0	0.95	0.45	0.25	0.77	43	0.91	0.84	248.71	20200302_MulateiroH2O_Caule_ESI-_3	null	53.49256 2124;55.01749 3076;58.00440 10059;59.00968 5088;59.01219 134087;67.28350 41584;69.03281 11109;71.01215 250096;72.01558 5655;72.99142 15494;73.02774 18269;75.00706 13017;81.03288 22346;83.01203 12390;85.02786 20489;87.00697 11426;89.02265 695025;90.02602 13504;92.69666 2625;95.01197 13029;96.84411 2342;97.02785 36338;99.00698 94747;99.01347 5715;99.04371 2561;100.01048 2834;101.02269 9376…	0	0	0	5824877	2978491	3461546	44108	50535	40223	384007	269811	269131	0	4.0883e+06	44955.2
4276	4.923	505.157	w/o MS2: NCGC00380161-01_C20H28O12_6-O-(Phenylacetyl)-alpha-D-glucopyranosyl alpha-D-glucopyranoside	[M-H]-	null	0.75	True	-1	505.156	C20H28O12	O-glycosyl compounds	STSLPRRNSYCFTQ-JFRFVCMESA-N	OC[C@H]1O[C@H](O[C@H]2O[C@H](COC(=O)CC3=CC=CC=C3)[C@@H](O)[C@H](O)[C@H]2O)[C@H](O)[C@@H](O)[C@@H]1O	530	False	True	False		False	False	4276	0	0	0.95	0.01	0.03	0.14	20	0.25	0.57	65.48	20200304_MulateiroH2O_Galho_ESI-_2	null	59.01207 13745;61.92159 1981;63.12227 2024;63.30173 1696;68.08710 12492;71.01210 10399;71.27809 2158;72.99137 2142;73.02782 5343;89.02240 14312;96.87413 2125;101.02256 15238;103.03807 19029;119.03307 8722;125.02240 16562;131.53262 1941;143.03333 2892;145.04852 4367;151.03809 39931;162.75644 2033;163.05927 32518;214.41379 1972;235.63020 1987;247.08153 6336;279.17676 2047;307.10196 135969;308.10574…	0	0	0	156535	144016	168506	236097	217586	235832	895582	605956	656416	0	156352	229838
4834	1.877	505.191	w/o MS2: (1R,2R,4aS,6aS,6bR,9R,10R,11R,12aR)-1,10,11-trihydroxy-9-(hydroxymethyl)-1,2,6a,6b,9,12a-hexamethyl-2,3,4,5,6,6a,7,8,8a,10,11,12,13,14b-tetradecahydropicene-4a-carboxylic acid	[M+H]+	null	0.08	False	-1	505.191	C30H48O6	Triterpenoids	YCOKATFNRPZIIU-WQKMQOEMSA-N	O=C(O)C12CCC(C)C(O)(C)C2C3=CCC4C5(C)CC(O)C(O)C(C)(CO)C5CCC4(C)C3(C)CC1	530	False	True	False		False	False	4834	0	0	1	-1	-1	-1	-1	-1	1	1545	20200302_MulateiroH2O_Caule_ESI+_1	null	null	0	0	0	77250	50685	54626	25287	27157	22581	19489	17433	19097	0	60853.7	25008.3
4257	4.286	503.176	w/o MS2: Deoxynivalenol-3-glucoside	[M-H]-	null	0.58	True	2.2	503.177	C21H30O11	Trichothecenes	PUMXWMGECQIOGB-SMSDQXDJSA-N	CC1=C[C@@H]2[C@]([C@@H](C1=O)O)([C@]3(C[C@H]([C@H]([C@@]34CO4)O2)O[C@H]5[C@@H]([C@H]([C@@H]([C@H](O5)CO)O)O)O)C)CO	530	False	True	False		False	False	4257	0	0	0.98	0.43	0.72	0.65	3	0.33	0.73	26.76	20200302_MulateiroH2O_Folha_ESI-_1	null	59.01243 3960;62.59054 2036;69.13194 7127;69.13525 1895;71.01228 3932;89.02288 3215;101.02289 4744;177.91733 2346;186.97414 2056;195.06525 97374;196.06863 7297;281.36221 1933;307.10449 2129;503.17694 209392	0	0	0	246091	267368	282008	194580	206337	203964	170124	166903	164394	0	265156	201627
4258	5.944	503.176	w/o MS2: Deoxynivalenol-3-glucoside	[M-H]-	null	0.25	True	2.2	503.177	C21H30O11	Trichothecenes	PUMXWMGECQIOGB-SMSDQXDJSA-N	CC1=C[C@@H]2[C@]([C@@H](C1=O)O)([C@]3(C[C@H]([C@H]([C@@]34CO4)O2)O[C@H]5[C@@H]([C@H]([C@@H]([C@H](O5)CO)O)O)O)C)CO	530	False	True	False		False	False	4258	0	0	0.98	0.39	0.68	0.65	3	0.33	0.72	22.94	20200302_MulateiroH2O_Folha_ESI-_1	null	67.66492 8874;67.66904 12547;70.69224 1879;107.47953 2073;115.20057 1876;118.15930 2088;125.02296 12833;199.97308 1861;207.04500 1996;209.08099 150117;210.08482 9353;233.08112 3401;238.10654 1946;239.42737 2277;419.11877 3686;503.17679 254314	1819	0	0	123646	124292	111341	142529	181296	140607	159711	67124	89438	606.417	119760	154811
3716	2.497	463.145	w/o MS2: 2-[(2S,3S,4S)-3-[(1S)-1-acetyloxyethyl]-5-methoxycarbonyl-2-[(2S,3R,4S,5S,6R)-3,4,5-trihydroxy-6-(hydroxymethyl)oxan-2-yl]oxy-3,4-dihydro-2H-pyran-4-yl]acetic acid	[M-H]-	null	0.08	False	1.056	463.146	C19H28O13	Terpene glycosides	OPKOYMHTMXJHRG-GUDQPSSMSA-N	O=C(O)CC1C(=COC(OC2OC(CO)C(O)C(O)C2O)C1C(OC(=O)C)C)C(=O)OC	530	False	True	False		False	False	3716	0	0	0.99	-1	-1	-1	-1	-1	0.99	6.88	20200302_MulateiroH2O_Galho_ESI-_1	null	null	0	0	0	2519	6347	2193	2630	1168	1520	63756	38813	36089	0	3686.21	1773.08
3717	4.518	463.145	2-[(2S,3S,4S)-3-[(1S)-1-acetyloxyethyl]-5-methoxycarbonyl-2-[(2S,3R,4S,5S,6R)-3,4,5-trihydroxy-6-(hydroxymethyl)oxan-2-yl]oxy-3,4-dihydro-2H-pyran-4-yl]acetic acid	[M-H]-	null	0.75	True	1.056	463.146	C19H28O13	Terpene glycosides	OPKOYMHTMXJHRG-GUDQPSSMSA-N	O=C(O)CC1C(=COC(OC2OC(CO)C(O)C(O)C2O)C1C(OC(=O)C)C)C(=O)OC	430	False	True	True		False	False	3717	0	0	0.99	0.87	0.97	0.9	51	0.65	0.89	1176.62	20200302_MulateiroH2O_Galho_ESI-_1	null	58.00458 3768;59.01241 348131;59.54456 2917;60.01579 5195;60.04746 2709;60.43627 2704;61.81593 2751;68.99670 3657;69.03332 8281;71.01233 72890;72.01569 3861;72.99173 6119;78.16351 2755;82.40065 2705;85.02797 3618;85.15657 2783;87.00742 9158;89.02289 227093;92.15963 2838;95.04872 111839;96.86647 5021;101.02287 115561;102.02657 4888;113.02287 55782;119.03355 126132;120.03738 2839;121.02817 27341;12…	0	0	0	2628879	2856151	2716875	1408555	1602034	1462511	19176145	13403188	11361922	0	2.73397e+06	1.49103e+06
3718	4.161	463.145	2-[(2S,3S,4S)-3-[(1S)-1-acetyloxyethyl]-5-methoxycarbonyl-2-[(2S,3R,4S,5S,6R)-3,4,5-trihydroxy-6-(hydroxymethyl)oxan-2-yl]oxy-3,4-dihydro-2H-pyran-4-yl]acetic acid	[M-H]-	null	0.75	True	1.056	463.146	C19H28O13	Terpene glycosides	OPKOYMHTMXJHRG-GUDQPSSMSA-N	O=C(O)CC1C(=COC(OC2OC(CO)C(O)C(O)C2O)C1C(OC(=O)C)C)C(=O)OC	430	False	True	True		False	False	3718	0	0	0.99	0.86	0.97	0.91	51	0.67	0.89	88.85	20200302_MulateiroH2O_Galho_ESI-_1	null	54.63978 2058;56.82388 1911;58.00464 2678;59.01239 324443;60.01580 3168;65.69011 2351;67.01785 2991;67.37651 29559;67.38045 3351;67.44277 2011;68.82613 1970;68.99682 4596;69.03309 6353;71.01231 81104;72.99165 4875;74.27492 2322;85.02814 3933;87.00727 10871;88.63013 2251;89.02289 219083;90.02643 2415;95.01237 4050;95.04868 90311;95.05475 4343;96.05231 3281;96.86639 2881;101.02288 116053;102.02626 …	0	0	0	419838	406899	410594	170483	151859	162367	1000288	466476	477198	0	412443	161570
3719	3.783	463.145	2-[(2S,3S,4S)-3-[(1S)-1-acetyloxyethyl]-5-methoxycarbonyl-2-[(2S,3R,4S,5S,6R)-3,4,5-trihydroxy-6-(hydroxymethyl)oxan-2-yl]oxy-3,4-dihydro-2H-pyran-4-yl]acetic acid	[M-H]-	null	0.42	True	1.056	463.146	C19H28O13	Terpene glycosides	OPKOYMHTMXJHRG-GUDQPSSMSA-N	O=C(O)CC1C(=COC(OC2OC(CO)C(O)C(O)C2O)C1C(OC(=O)C)C)C(=O)OC	430	False	True	True		False	False	3719	0	0	0.99	0.68	0.71	0.8	51	0.39	0.78	47.96	20200302_MulateiroH2O_Galho_ESI-_1	null	51.95315 1812;54.89853 1682;59.01239 27344;71.01234 5693;72.07857 1736;80.46429 2462;89.02284 17271;95.04879 6200;101.02281 8933;109.19115 1637;113.02280 4082;119.03352 10682;125.02305 3441;127.03889 7083;127.53966 1986;139.00230 3066;139.03868 3527;143.03331 2955;161.04442 3711;179.05479 27150;186.19041 1933;191.05496 9548;223.05948 4149;239.07744 3323;241.07095 47468;242.07503 4333;249.27403 21…	0	0	0	136301	134038	132788	57356	52774	66381	329214	334958	330730	0	134376	58837.2
4306	3.769	465.161	w/o MS2: 2-[(2S,3S,4S)-3-[(1S)-1-acetyloxyethyl]-5-methoxycarbonyl-2-[(2S,3R,4S,5S,6R)-3,4,5-trihydroxy-6-(hydroxymethyl)oxan-2-yl]oxy-3,4-dihydro-2H-pyran-4-yl]acetic acid	[M+H]+	null	0.08	False	1.056	465.16	C19H28O13	Terpene glycosides	OPKOYMHTMXJHRG-GUDQPSSMSA-N	O=C(O)CC1C(=COC(OC2OC(CO)C(O)C(O)C2O)C1C(OC(=O)C)C)C(=O)OC	530	False	True	False		False	False	4306	0	0	1	-1	-1	-1	-1	-1	1	5457.89	20200302_MulateiroH2O_Galho_ESI+_1	null	null	0	0	0	47442	25833	22042	19248	19130	15210	275282	153405	243924	0	31772.4	17862.8
4304	4.152	465.16	NCGC00180643-03!2-[(2S,3S,4S)-3-[(1S)-1-acetyloxyethyl]-5-methoxycarbonyl-2-[(2S,3R,4S,5S,6R)-3,4,5-trihydroxy-6-(hydroxymethyl)oxan-2-yl]oxy-3,4-dihydro-2H-pyran-4-yl]acetic acid	[M+H]+	null	0.42	True	-1	465.16	C19H28O13	Terpene glycosides	OPKOYMHTMXJHRG-GUDQPSSMSA-N	COC(=O)C1=CO[C@@H](O[C@@H]2O[C@H](CO)[C@@H](O)[C@H](O)[C@H]2O)[C@H]([C@H](C)OC(C)=O)[C@@H]1CC(O)=O	430	False	True	True		False	False	4304	0	0	1	0.66	0.68	0.72	31	0.65	0.83	19.78	20200302_MulateiroH2O_Galho_ESI+_3	null	68.91876 1882;69.84295 5872;73.57878 1909;85.02867 3735;92.98080 1983;95.04929 6064;123.04423 5641;125.02350 7642;139.03882 37603;145.04834 2105;151.03876 144648;152.04205 9236;155.07083 2030;165.05438 270047;166.05759 21426;175.08664 4267;181.04860 4991;183.06511 5048;193.04912 35080;194.05255 4724;195.29152 1904;207.06497 26534;211.05978 109471;212.06268 7626;225.07541 315555;226.07858 28313;22…	0	0	0	626147	482506	565456	382145	341464	245407	2022999	1394048	1547775	0	558036	323005
4305	4.523	465.16	w/o MS2: NCGC00180643-03!2-[(2S,3S,4S)-3-[(1S)-1-acetyloxyethyl]-5-methoxycarbonyl-2-[(2S,3R,4S,5S,6R)-3,4,5-trihydroxy-6-(hydroxymethyl)oxan-2-yl]oxy-3,4-dihydro-2H-pyran-4-yl]acetic acid	[M+H]+	null	0.33	True	-1	465.16	C19H28O13	Terpene glycosides	OPKOYMHTMXJHRG-GUDQPSSMSA-N	COC(=O)C1=CO[C@@H](O[C@@H]2O[C@H](CO)[C@@H](O)[C@H](O)[C@H]2O)[C@H]([C@H](C)OC(C)=O)[C@@H]1CC(O)=O	530	False	True	False		False	False	4305	0	0	0.99	0.25	0.39	0.51	31	0.13	0.63	57.13	20200302_MulateiroH2O_Galho_ESI+_2	null	58.01628 2011;90.59538 1624;112.04645 1693;121.48452 2032;151.03879 3401;160.59926 1777;165.05467 9668;196.19934 2036;209.49571 2070;211.05865 2018;225.07524 7894;237.97110 2932;247.77481 2143;303.04926 3434;333.24637 1925	0	0	0	752909	679941	587296	539051	610201	440258	6754735	5347756	7374382	0	673382	529837
2152	3.673	319.042	w/o MS2: Disulfiram	[M+H]+	null	0.25	False	-1	319.041	C10H20N2S4	Thiuram disulfides	AUZONCFQVSMFAP-UHFFFAOYSA-N	CCN(C(SSC(N(CC)CC)=S)=S)CC	530	False	True	False		False	False	2152	0	0	0.99	-1	-1	-1	-1	-1	0.99	805.41	20200302_MulateiroH2O_Galho_ESI+_1	null	null	0	0	0	15427	21850	28184	19642	20672	15143	120384	141064	126932	0	21820.1	18485.6
2153	0.344	319.042	w/o MS2: Myricetin	[M+H]+	null	0.17	False	3.044	319.044	C15H10O8	Flavonols	IKMDFBPHZNJCSN-UHFFFAOYSA-N	O=C1C(O)=C(OC=2C=C(O)C=C(O)C12)C=3C=C(O)C(O)=C(O)C3	530	False	True	False		False	False	2153	0	0	0.93	-1	-1	-1	-1	-1	0.97	6064.37	20200302_MulateiroH2O_Galho_ESI+_1	null	null	0	0	0	312858	135393	0	0	0	61751	605942	67841	396927	0	149417	20583.7
1670	3.4	317.03	w/o MS2: Myricetin	[M-H]-	null	0.25	True	-1	317.03	C15H10O8	Flavonols	IKMDFBPHZNJCSN-UHFFFAOYSA-N	Oc(c3)cc(O1)c(c(O)3)C(=O)C(O)=C1c(c2)cc(O)c(O)c(O)2	530	False	True	False		False	False	1670	0	0	1	0.09	0.17	0.73	3	0.33	0.67	42.28	20200302_MulateiroH2O_Folha_ESI-_3	null	53.01159 1509;53.07415 1687;56.87719 1743;61.24942 1669;62.59447 1636;71.10213 2173;132.09943 1915;152.54489 1772;163.00264 2233;190.99753 2975;217.21884 1907;230.76862 1763;234.81282 1626;246.22702 2032;268.73007 1928;317.02817 3333	0	0	0	0	0	0	151354	203890	169536	2890	3037	4160	0	0	174927
2890	3.88	371.096	w/o MS2: NCGC00386042-01!8-hydroxy-6-methoxy-7-[(2S,3R,4S,5S,6R)-3,4,5-trihydroxy-6-(hydroxymethyl)oxan-2-yl]oxychromen-2-one	[M+H]+	null	0.17	False	-1	371.097	C16H18O10	Coumarin glycosides	RVWWDDKOKZXKCJ-ZOLYHUHESA-N	COC1=C(O[C@@H]2O[C@H](CO)[C@@H](O)[C@H](O)[C@H]2O)C(O)=C3OC(=O)C=CC3=C1	530	False	True	False		False	False	2890	0	0	0.99	-1	-1	-1	-1	-1	1	4.34	20200302_MulateiroH2O_Folha_ESI+_1	null	null	3519	3134	3555	63865	37511	47990	211505	200979	109203	244350	230169	289662	3402.42	49788.5	173896
2891	3.653	371.097	w/o MS2: NCGC00386042-01!8-hydroxy-6-methoxy-7-[(2S,3R,4S,5S,6R)-3,4,5-trihydroxy-6-(hydroxymethyl)oxan-2-yl]oxychromen-2-one	[M+H]+	null	0.08	False	-1	371.097	C16H18O10	Coumarin glycosides	RVWWDDKOKZXKCJ-ZOLYHUHESA-N	COC1=C(O[C@@H]2O[C@H](CO)[C@@H](O)[C@H](O)[C@H]2O)C(O)=C3OC(=O)C=CC3=C1	530	False	True	False		False	False	2891	0	0	1	-1	-1	-1	-1	-1	1	9.46	20200302_MulateiroH2O_Galho_ESI+_1	null	null	4326	3758	3555	47450	20818	22684	0	47678	43976	202588	135463	159377	3879.71	30317.5	30551.3
2413	4.786	369.08	w/o MS2: fraxin	[M-H]-	null	0.25	True	0.906	369.083	C16H18O10	Coumarin glycosides	CRSFLLTWRCYNNX-QBNNUVSCSA-N	O=C1OC=2C(OC3OC(CO)C(O)C(O)C3O)=C(O)C(OC)=CC2C=C1	530	False	True	False		False	False	2413	0	0	0.99	0.4	0.52	0.83	4	0.5	0.77	57.41	20200302_MulateiroH2O_Galho_ESI-_1	null	68.80653 7661;91.91572 1672;95.04910 6154;96.05226 3571;101.02314 2698;132.90265 1716;145.01375 3508;146.01666 3042;169.34636 1924;178.08592 19465;178.09769 1763;179.03424 2494;179.08966 25423;180.09222 1725;188.45395 2015;207.05086 2726;240.08780 3403;241.09151 5657;262.72940 2047;281.12338 3416;325.11346 3996;369.10281 78306	0	0	0	28698	33566	40874	26086	31459	25470	205176	118215	132862	0	34379.6	27671.6
2414	3.658	369.081	w/o MS2: fraxin	[M-H]-	null	0.42	True	0.906	369.083	C16H18O10	Coumarin glycosides	CRSFLLTWRCYNNX-QBNNUVSCSA-N	O=C1OC=2C(OC3OC(CO)C(O)C(O)C3O)=C(O)C(OC)=CC2C=C1	530	False	True	False		False	False	2414	0	0	0.98	0.5	0.52	0.63	4	0.5	0.76	51.88	20200302_MulateiroH2O_Folha_ESI-_2	null	53.35350 1742;71.10787 2791;78.66934 1757;93.36708 1659;146.22678 1912;207.02914 25459;340.19806 2403;369.08102 8081	0	1840	0	35474	35539	38266	141616	127324	118505	80924	76235	71537	613.333	36426.2	129148
2415	0.836	369.082	w/o MS2: fraxin	[M-H]-	null	0.25	True	0.906	369.083	C16H18O10	Coumarin glycosides	CRSFLLTWRCYNNX-QBNNUVSCSA-N	O=C1OC=2C(OC3OC(CO)C(O)C(O)C3O)=C(O)C(OC)=CC2C=C1	530	False	True	False		False	False	2415	0	0	0.97	0.21	0.42	0.76	4	0.25	0.67	62.08	20200302_MulateiroH2O_Caule_ESI-_2	null	50.89429 1616;53.44551 1857;56.67374 1865;67.60432 17020;72.88043 1768;85.04142 1823;96.86792 1827;133.02859 2105;151.03838 24321;177.01753 4790;191.05466 36303;195.02858 4164;220.23311 1860;231.03809 1986;369.08127 38621	0	0	0	128512	327111	326885	24065	64107	59995	44282	38207	68676	0	260836	49389.1
2416	1.428	369.082	w/o MS2: fraxin	[M-H]-	null	0.17	True	0.906	369.083	C16H18O10	Coumarin glycosides	CRSFLLTWRCYNNX-QBNNUVSCSA-N	O=C1OC=2C(OC3OC(CO)C(O)C(O)C3O)=C(O)C(OC)=CC2C=C1	530	False	True	False		False	False	2416	0	0	0.98	0.23	0.48	0.76	4	0.25	0.68	55.33	20200302_MulateiroH2O_Caule_ESI-_2	null	50.51985 1878;59.95842 1736;67.38113 26993;78.79455 1887;79.89159 1698;96.86716 2688;98.92397 1627;117.01747 4185;151.03917 2219;160.11345 2170;189.55309 1860;193.57079 1969;195.27779 1904;196.14227 1720;229.05002 2266;263.09189 3961;332.35260 2057;367.80777 2358;369.08136 27027	0	0	0	140290	268385	247211	27718	45262	33936	64601	15025	42912	0	218629	35638.8
2417	4.207	369.082	w/o MS2: fraxin	[M-H]-	null	0.25	False	-1	369.083	C16H18O10	Coumarin glycosides	CRSFLLTWRCYNNX-QBNNUVSCSA-N	O=C1OC=2C(OC3OC(CO)C(O)C(O)C3O)=C(O)C(OC)=CC2C=C1	530	False	True	False		False	False	2417	0	0	1	-1	-1	-1	-1	-1	1	41.49	20200302_MulateiroH2O_Folha_ESI-_3	null	null	0	0	0	47917	42989	45180	95606	105477	97782	0	19486	17221	0	45361.7	99621.9
2418	3.867	369.082	fraxin	[M-H]-	null	0.5	True	0.906	369.083	C16H18O10	Coumarin glycosides	CRSFLLTWRCYNNX-QBNNUVSCSA-N	O=C1OC=2C(OC3OC(CO)C(O)C(O)C3O)=C(O)C(OC)=CC2C=C1	430	False	True	True		False	False	2418	0	0	0.99	0.84	0.81	0.86	4	0.5	0.83	57.32	20200302_MulateiroH2O_Galho_ESI-_1	null	70.10174 1763;71.12244 2352;143.86584 2011;158.84644 1591;174.24724 1900;192.00520 3170;206.02124 5069;207.02876 44434;208.03169 2651;369.08200 94718	0	0	0	50093	55996	51060	437744	371100	356658	245408	148288	172181	0	52382.9	388501
2419	1.757	369.082	w/o MS2: fraxin	[M-H]-	null	0.75	True	0.906	369.083	C16H18O10	Coumarin glycosides	CRSFLLTWRCYNNX-QBNNUVSCSA-N	O=C1OC=2C(OC3OC(CO)C(O)C(O)C3O)=C(O)C(OC)=CC2C=C1	530	False	True	False		False	False	2419	0	0	0.98	0.26	0.45	0.76	4	0.25	0.68	46.48	20200302_MulateiroH2O_Caule_ESI-_2	null	65.21406 1967;69.21222 6335;89.54243 1703;133.02757 3102;159.52776 1929;177.01778 9590;191.05460 91894;192.05833 4259;209.77927 1988;278.12668 1766;283.38770 1886;369.08121 64810	0	0	0	441096	935506	892276	154909	249966	219288	248776	75313	189024	0	756293	208055
2420	2.271	369.082	w/o MS2: fraxin	[M-H]-	null	0.08	True	0.906	369.083	C16H18O10	Coumarin glycosides	CRSFLLTWRCYNNX-QBNNUVSCSA-N	O=C1OC=2C(OC3OC(CO)C(O)C(O)C3O)=C(O)C(OC)=CC2C=C1	530	False	True	False		False	False	2420	0	0	0.99	0	0.04	0	32	0.03	0.51	13.3	20200302_MulateiroH2O_Folha_ESI-_2	null	52.69303 1770;62.13148 1601;66.22767 2263;67.42100 20963;67.42486 3464;70.68039 1663;81.27738 1828;82.03845 1569;85.70226 1636;99.18655 1985;109.01590 1708;132.37094 1659;165.36658 1754;228.53470 2020;343.85541 2011	0	0	0	16855	18694	18082	87688	113362	92295	17516	11990	11240	0	17877.2	97781.6
2421	0.563	369.083	w/o MS2: fraxin	[M-H]-	null	0.17	True	0.906	369.083	C16H18O10	Coumarin glycosides	CRSFLLTWRCYNNX-QBNNUVSCSA-N	O=C1OC=2C(OC3OC(CO)C(O)C(O)C3O)=C(O)C(OC)=CC2C=C1	530	False	True	False		False	False	2421	0	0	0.97	0.07	0.21	0.76	4	0.25	0.64	34.12	20200302_MulateiroH2O_Caule_ESI-_1	null	53.94677 1646;56.94948 1780;58.37959 1802;67.43333 21294;67.43736 4440;91.56221 1684;91.56791 1694;96.86671 1784;136.20126 1745;151.03789 3620;163.92920 1744;167.81531 1830;191.05478 5106;210.78221 1687;287.24567 1810;311.40683 1969;332.05246 1961;369.08167 5773	0	0	0	231818	0	167870	49914	45229	25008	67543	41730	22653	0	133229	40050.3
1958	4.561	305.062	w/o MS2: Haemoventosine	[M+H]+	null	0.42	False	-1	305.064	C15H12O7	Isochromanequinones	VZSFONBSZGFZNH-YFKPBYRVSA-N	O=C(C=C1OC)C2=C(C(O)=C(C[C@H](C)OC3=O)C3=C2O)C1=O	530	False	True	False		False	False	1958	0	0	1	-1	-1	-1	-1	-1	1	809.9	20200302_MulateiroH2O_Galho_ESI+_3	null	null	0	0	0	444671	538310	637098	0	0	0	213877	203897	247418	0	540026	0
1490	5.212	303.051	w/o MS2: Dihydroquercetin	[M-H]-	null	0.25	True	4.365	303.051	C15H12O7	Flavanonols	CXQWRCVTCMQVQX-UHFFFAOYSA-N	C1=CC(=C(C=C1C2C(C(=O)C3=C(C=C(C=C3O2)O)O)O)O)O	530	False	True	False		False	False	1490	0	0	1	0.45	0.74	0.76	21	0.19	0.71	32.85	20200302_MulateiroH2O_Folha_ESI-_3	null	51.01684 1798;68.41903 8320;74.32420 1656;91.88165 1907;92.55918 1719;96.28951 1690;111.30936 1694;112.82375 1886;125.02306 7644;177.01872 4382;217.86726 1837;285.04062 21143;286.04477 2265;303.05084 8063;303.14484 2294	0	0	0	4616	8921	9835	106395	106345	93661	30856	14198	14751	0	7790.54	102134
1491	4.77	303.051	w/o MS2: Dihydroquercetin	[M-H]-	null	0.42	True	4.365	303.051	C15H12O7	Flavanonols	CXQWRCVTCMQVQX-UHFFFAOYSA-N	C1=CC(=C(C=C1C2C(C(=O)C3=C(C=C(C=C3O2)O)O)O)O)O	530	False	True	False		False	False	1491	0	0	1	0.32	0.6	0.74	21	0.24	0.7	25.41	20200302_MulateiroH2O_Folha_ESI-_1	null	67.10522 1685;67.85735 16882;91.57387 1701;125.02302 3708;169.58076 2110;177.01788 1960;217.04727 2035;285.03998 8503;303.05017 4377;303.10645 2025;303.14056 2037	0	0	0	15359	28054	23595	117903	123619	108663	94351	71230	63011	0	22335.9	116728
1492	3.403	303.061	w/o MS2: Taxifolin	[M-H]-	null	0.17	True	-1	303.065	C15H12O7	Flavanonols	CXQWRCVTCMQVQX-LSDHHAIUSA-N	O=C1C2=C(O)C=C(O)C=C2O[C@H](C3=CC(O)=C(O)C=C3)[C@H]1O	530	False	True	False		False	False	1492	0	0	0.74	null	null	null	37	null	0.43	25.24	20200304_MulateiroH2O_Galho_ESI-_3	null	71.04877 2034;85.01266 1719;221.58786 1877	256	0	0	33029	37405	27864	11167	18741	8432	83664	78054	69868	85.4167	32766	12780.1
1493	1.726	303.061	w/o MS2: Taxifolin	[M-H]-	null	0.17	False	-1	303.065	C15H12O7	Flavanonols	CXQWRCVTCMQVQX-LSDHHAIUSA-N	O=C1C2=C(O)C=C(O)C=C2O[C@H](C3=CC(O)=C(O)C=C3)[C@H]1O	530	False	True	False		False	False	1493	0	0	0.73	-1	-1	-1	-1	-1	0.86	3.16	20200302_MulateiroH2O_Caule_ESI-_3	null	null	0	0	0	46715	59764	55543	14813	14102	15850	53968	28639	32852	0	54007.3	14921.5
1085	3.185	231.028	w/o MS2: D-(-)-quinic acid	[M+H]+	null	0.08	False	-1	231.027	C7H12O6	Quinic acids and derivatives	AAWZDTNXLSGCEK-LNVDRNJUSA-N	O=C(O)C1(O)CC(O)C(O)C(O)C1	530	False	True	False		False	False	1085	0	0	0.95	-1	-1	-1	-1	-1	0.97	4.46	20200302_MulateiroH2O_Galho_ESI+_3	null	null	3667	0	0	68174	52251	47793	15208	13532	9803	138442	104959	163991	1222.42	56072.4	12847.6
1086	4.961	231.029	w/o MS2: D-(-)-quinic acid	[M+H]+	null	0.17	False	-1	231.027	C7H12O6	Quinic acids and derivatives	AAWZDTNXLSGCEK-LNVDRNJUSA-N	O=C(O)C1(O)CC(O)C(O)C(O)C1	530	False	True	False		False	False	1086	0	0	0.9	-1	-1	-1	-1	-1	0.95	3.2	20200302_MulateiroH2O_Caule_ESI+_1	null	null	0	0	0	150933	118232	102705	8926	18169	7189	106032	68422	119873	0	123957	11428.2
1087	4.277	231.029	w/o MS2: D-(-)-quinic acid	[M+H]+	null	0.08	True	-1	231.027	C7H12O6	Quinic acids and derivatives	AAWZDTNXLSGCEK-LNVDRNJUSA-N	O=C(O)C1(O)CC(O)C(O)C(O)C1	530	False	True	False		False	False	1087	0	0	0.89	0.08	0.53	0.18	47	0.06	0.56	3.09	20200302_MulateiroH2O_Galho_ESI+_3	null	68.78594 7850;93.92517 2109;105.03427 1788;108.38287 1740;114.20705 1786;121.61326 1930;130.06506 27972;131.06897 2269;132.08043 4275;145.42223 1956;146.05997 5771;157.07527 2044;158.05978 3275;159.09157 52510;160.09471 5608;169.07489 2008;184.09033 2054;185.07068 232405;185.13287 3182;186.07404 29318;186.09004 3287;187.08696 4974;188.07153 11212;203.08128 8008;211.73456 1985;213.06557 32948;231.…	0	0	0	129687	88708	94702	0	24183	17048	135190	68713	113769	0	104366	13743.5
1088	3.927	231.029	w/o MS2: D-(-)-quinic acid	[M+H]+	null	0.17	False	-1	231.027	C7H12O6	Quinic acids and derivatives	AAWZDTNXLSGCEK-LNVDRNJUSA-N	O=C(O)C1(O)CC(O)C(O)C(O)C1	530	False	True	False		False	False	1088	0	0	0.95	-1	-1	-1	-1	-1	0.98	4.02	20200302_MulateiroH2O_Folha_ESI+_2	null	null	0	0	0	114792	87880	90298	76197	91415	64940	105179	89199	151327	0	97656.8	77517
509	3.902	191.054	D-(-)-Quinic acid	[M-H]-	null	0.33	True	-1	191.056	C7H12O6	Quinic acids and derivatives	AAWZDTNXLSGCEK-WYWMIBKRSA-N	OC(=O)[C@@](O)(C1)C[C@@H](O)[C@@H](O)[C@H](O)1	430	False	True	True		False	False	509	0	0	0.99	0.84	0.83	0.82	3	1	0.96	244.41	20200302_MulateiroH2O_Folha_ESI-_3	null	59.01251 6427;67.01750 2730;69.36038 7224;71.01231 8651;73.02782 3108;85.02798 83076;87.00723 17769;93.03309 21142;109.02803 9012;111.04397 11619;127.03854 31349;155.03433 2594;171.02878 7555;173.04431 28281;178.65443 2236;191.05508 2894014	2475	3343	1442	4479362	4760615	4648064	8351166	7959800	7057170	3525910	1406468	1670404	2419.9	4.62935e+06	7.78938e+06
510	6.852	191.055	D-(-)-Quinic acid	[M-H]-	null	0.08	True	-1	191.056	C7H12O6	Quinic acids and derivatives	AAWZDTNXLSGCEK-WYWMIBKRSA-N	OC(=O)[C@@](O)(C1)C[C@@H](O)[C@@H](O)[C@H](O)1	430	False	True	True		False	False	510	0	0	0.99	0.71	0.77	0.81	3	0.67	0.86	11.04	20200302_MulateiroH2O_Galho_ESI-_1	null	53.07393 1776;61.98696 2036;67.39104 26317;74.02316 3749;85.02785 9410;87.00745 2726;94.38686 1699;96.87491 3334;111.00736 2550;111.04312 2257;127.03810 3364;173.04457 4106;176.01019 7810;191.05495 319575	2934	5702	4121	1011573	956405	931101	449058	427111	416741	1506731	530096	610529	4252.33	966359	430970
511	4.581	191.055	D-(-)-Quinic acid	[M-H]-	null	0.5	True	-1	191.056	C7H12O6	Quinic acids and derivatives	AAWZDTNXLSGCEK-WYWMIBKRSA-N	OC(=O)[C@@](O)(C1)C[C@@H](O)[C@@H](O)[C@H](O)1	430	False	True	True		False	False	511	0	0	0.99	0.84	0.84	0.82	3	1	0.96	91.21	20200302_MulateiroH2O_Caule_ESI-_2	null	52.08969 2012;59.01219 5508;67.72772 10104;67.73180 9378;71.01225 5540;78.39847 2310;80.07615 1881;81.57502 2065;85.02773 62559;85.03156 2458;87.00680 12327;93.03281 14663;94.44929 2217;99.77248 2011;109.02771 4031;111.04329 8308;127.03820 17054;146.06178 2456;159.23395 2185;164.80948 2091;171.02809 5960;173.04398 16857;176.00996 2658;191.05461 2082774	2951	1806	2528	5647649	5922506	5674275	2346146	2451786	2186865	3726596	1606230	1761024	2428.29	5.74814e+06	2.32827e+06
512	1.73	191.055	D-(-)-Quinic acid	[M-H]-	null	0.25	True	-1	191.056	C7H12O6	Quinic acids and derivatives	AAWZDTNXLSGCEK-WYWMIBKRSA-N	OC(=O)[C@@](O)(C1)C[C@@H](O)[C@@H](O)[C@H](O)1	430	False	True	True		False	False	512	0	0	0.99	0.77	0.79	0.84	3	1	0.95	21.54	20200302_MulateiroH2O_Folha_ESI-_3	null	61.34244 1785;67.46034 8500;67.46447 13986;71.77658 1689;75.23998 1851;85.02797 10268;87.00720 2314;90.31528 1750;93.03320 1769;127.03848 2301;136.31873 1626;184.13622 1984;191.05508 177947	0	1314	1522	1421831	1821420	2102149	803589	977560	943136	2627589	1093786	1881592	945.083	1.7818e+06	908095
513	1.08	191.055	D-(-)-Quinic acid	[M-H]-	null	0.75	True	-1	191.056	C7H12O6	Quinic acids and derivatives	AAWZDTNXLSGCEK-WYWMIBKRSA-N	OC(=O)[C@@](O)(C1)C[C@@H](O)[C@@H](O)[C@H](O)1	430	False	True	True		False	False	513	0	0	0.99	0.84	0.83	0.84	3	1	0.96	151.08	20200302_MulateiroH2O_Folha_ESI-_2	null	55.27708 1722;57.03314 3347;59.01231 3687;69.25001 5428;69.25349 4019;79.61509 2045;85.02795 75610;86.03137 3378;87.00727 13033;93.03304 7840;97.69709 2127;109.02822 2175;111.00056 2699;111.00736 31637;111.04381 3634;127.03851 13814;128.76633 2099;129.01762 2078;147.02908 2427;149.90778 2134;173.04430 10061;191.05505 1066270	1412	1839	1143	7282125	8915366	8744540	3054012	3949386	3293271	7704185	3276912	4492438	1464.67	8.31401e+06	3.43222e+06
514	2.629	191.055	D-(-)-Quinic acid	[M-H]-	null	0.75	True	-1	191.056	C7H12O6	Quinic acids and derivatives	AAWZDTNXLSGCEK-WYWMIBKRSA-N	OC(=O)[C@@](O)(C1)C[C@@H](O)[C@@H](O)[C@H](O)1	430	False	True	True		False	False	514	0	0	0.99	0.84	0.84	0.82	3	1	0.96	3652.95	20200302_MulateiroH2O_Folha_ESI-_1	null	59.01247 43973;68.37498 30082;68.37895 56806;68.80756 11991;71.01224 30824;77.67868 11607;85.02798 407395;85.03309 22191;85.32099 14962;87.00716 93211;91.66193 12719;93.03305 107170;106.20763 13593;106.25397 13917;109.02813 25103;111.00716 14114;111.04340 76946;113.02341 13523;127.03848 136060;129.36171 12505;145.41431 14615;171.02922 35995;173.04431 90820;191.05504 14479701	1261	1423	1589	139149078	157180363	154087218	56319060	66262373	55290810	112469033	53401272	53863172	1424.33	1.50139e+08	5.92907e+07
515	0.289	191.055	D-(-)-Quinic acid	[M-H]-	null	0.75	True	-1	191.056	C7H12O6	Quinic acids and derivatives	AAWZDTNXLSGCEK-WYWMIBKRSA-N	OC(=O)[C@@](O)(C1)C[C@@H](O)[C@@H](O)[C@H](O)1	430	False	True	True		False	False	515	0	0	0.99	0.85	0.84	0.83	3	1	0.96	45681.2	20200302_MulateiroH2O_Folha_ESI-_3	null	59.01257 767525;66.41087 197648;68.74775 543528;68.75179 433288;71.01228 739204;71.37833 166961;73.02819 175926;85.02794 7129542;85.33624 176136;87.00733 1163580;93.03304 1763876;96.09007 184541;99.66555 208192;107.84340 178426;109.02805 425474;111.04361 1089976;127.03868 2634074;141.66472 172392;171.02870 589983;173.04459 1793605;191.05505 221910336	2674	4448	4190	1201400809	1198643148	1233281460	580794205	512966376	533110151	1611239921	1201775349	1038830128	3770.69	1.21111e+09	5.4229e+08
2199	6.595	353.103	w/o MS2: 3-Caffeoylquinic acid	[M-H]-	null	0.33	True	-1	353.1	C16H18O9	Quinic acids and derivatives	CWVRJTMFETXNAD-KWXNVWGOSA-N	O[C@@H]1[C@H](OC(/C=C/C2=CC=C(O)C(O)=C2)=O)C[C@@](O)(C(O)=O)C[C@H]1O	530	False	True	False		False	False	2199	0	0	0.88	0.19	0.12	0.88	2	1	0.82	209.32	20200302_MulateiroH2O_Caule_ESI-_3	null	53.43147 1644;56.01590 1709;69.10635 3613;82.28210 2093;86.70010 1877;88.98349 1827;126.27740 1650;147.26332 1950;173.04361 11439;179.03375 8219;191.05467 23269;200.26102 1974;279.06656 4521;322.08594 4112;323.05576 4602;326.81332 2047;338.07886 16143;353.10226 69229	1811	0	1969	128936	155470	193150	5342	13781	13296	3201895	2519969	2314111	1260	159185	10806.2
2186	2.901	353.087	Caffeoyl quinic acid (isomer of 831, 832, 833)	[M-H]-	null	0.75	True	4.6	353.087	C16H18O9	Quinic acids and derivatives	GYFFKZTYYAFCTR-UHFFFAOYSA-N	O=C(OC1C(O)CC(O)(C(=O)O)CC1(O))C=CC=2C=CC(O)=C(O)C=2	430	False	True	True		False	False	2186	0	0	1	0.56	0.66	0.79	5	0.8	0.87	9597.85	20200302_MulateiroH2O_Folha_ESI-_3	null	55.07183 12832;63.42040 14478;67.59368 125274;67.59759 24699;75.17545 14314;93.03338 43114;96.86678 20015;127.01082 15862;135.04369 257924;137.02306 59673;155.03357 87176;164.59253 14283;173.04434 2049067;174.04784 89164;179.03386 1346591;180.03697 67288;191.05502 657931;191.07228 32442;192.05817 40293;262.57480 13625;353.08746 1516047	0	0	0	220101901	225604060	221653435	69363401	74348793	69888265	99922138	68002021	67576819	0	2.22453e+08	7.12002e+07
2187	0.753	353.087	w/o MS2: Caffeoyl quinic acid (isomer of 831, 833, 834)	[M-H]-	null	0.08	True	3.14	353.086	C16H18O9	Quinic acids and derivatives	CWVRJTMFETXNAD-UHFFFAOYSA-N	O=C(OC1CC(O)(C(=O)O)CC(O)C1(O))C=CC=2C=CC(O)=C(O)C=2	530	False	True	False		False	False	2187	0	0	0.99	0.29	0.42	0.75	5	0.4	0.72	37.02	20200302_MulateiroH2O_Caule_ESI-_1	null	58.37037 1975;66.38839 1935;67.78886 3887;67.79291 10726;96.85255 1835;98.14392 1689;115.55940 1714;127.48122 1942;134.73544 1907;191.05502 11631;225.82512 2000;247.91333 1819;261.47211 1807;353.08600 5099	0	0	0	618218	846771	854857	145142	165578	150323	75189	53402	66147	0	773282	153681
2189	6.859	353.087	Caffeoylquinic acid	[M-H]-	null	0.25	True	-1	353.088	C16H18O9	Quinic acids and derivatives	CWVRJTMFETXNAD-JUHZACGLSA-N	C1C(C(C(CC1(C(=O)O)O)OC(=O)C=CC2=CC(=C(C=C2)O)O)O)O	430	False	True	True		False	False	2189	0	0	0.97	0.71	0.6	0.95	7	1	0.93	108.46	20200304_MulateiroH2O_Galho_ESI-_3	null	67.67827 1696;71.08646 3337;71.09008 2283;96.62828 2160;97.55442 1793;99.37907 1718;111.76755 1698;135.04367 5881;173.04356 39266;174.04605 2946;179.03294 30749;180.03510 2462;190.91734 1766;191.05414 88638;192.05788 4332;228.80952 1921;342.06198 2391;353.08585 42902;353.15439 2914	1530	0	2156	1303884	1227038	1215034	203653	197968	190329	1567595	886888	834831	1228.67	1.24865e+06	197317
2188	3.313	353.087	Caffeoyl quinic acid (isomer of 831, 832, 833)	[M-H]-	null	0.17	True	4.6	353.087	C16H18O9	Quinic acids and derivatives	GYFFKZTYYAFCTR-UHFFFAOYSA-N	O=C(OC1C(O)CC(O)(C(=O)O)CC1(O))C=CC=2C=CC(O)=C(O)C=2	430	False	True	True		False	False	2188	0	0	1	0.61	0.69	0.78	5	0.8	0.87	274.23	20200302_MulateiroH2O_Folha_ESI-_1	null	71.09950 1700;91.26207 1720;96.86772 4120;109.87417 1781;135.04395 9869;137.02307 2499;155.03320 3040;161.02367 3277;173.04434 73632;174.04817 2588;179.03378 52688;180.03716 2685;191.05501 107883;192.05798 4156;212.17055 1798;226.32379 1994;276.54691 2157;293.06726 2506;353.08743 97552	0	0	0	0	0	0	5518529	6234008	0	0	2327796	2095513	0	0	3.91751e+06
2192	17.247	353.087	w/o MS2: Caffeoyl quinic acid (isomer of 831, 832, 833)	[M-H]-	null	0.08	False	4.6	353.087	C16H18O9	Quinic acids and derivatives	GYFFKZTYYAFCTR-UHFFFAOYSA-N	O=C(OC1C(O)CC(O)(C(=O)O)CC1(O))C=CC=2C=CC(O)=C(O)C=2	530	False	True	False		False	False	2192	0	0	1	-1	-1	-1	-1	-1	1	8.37	20200302_MulateiroH2O_Folha_ESI-_2	null	null	0	0	0	88650	123042	154741	48880	94678	19131	55848	14184	28324	0	122144	54229.7
2191	1.799	353.087	Caffeoyl quinic acid (isomer of 831, 832, 833)	[M-H]-	null	0.58	True	4.6	353.087	C16H18O9	Quinic acids and derivatives	GYFFKZTYYAFCTR-UHFFFAOYSA-N	O=C(OC1C(O)CC(O)(C(=O)O)CC1(O))C=CC=2C=CC(O)=C(O)C=2	430	False	True	True		False	False	2191	0	0	1	0.56	0.64	0.76	5	0.8	0.86	171.46	20200302_MulateiroH2O_Folha_ESI-_2	null	58.37836 1784;67.84816 17398;93.03298 4242;135.04372 23928;137.02284 2779;155.03366 8180;161.02359 2388;173.04431 198591;174.04723 11859;179.03378 132667;180.03748 9750;191.05505 75957;191.07236 4337;192.05815 3993;244.06671 2203;266.06006 3489;266.56320 2163;282.73050 2139;353.08740 186189	0	0	0	1171244	3204501	3535403	2564815	4394052	3420083	1912376	526513	1183555	0	2.63705e+06	3.45965e+06
2198	3.554	353.089	Caffeoyl quinic acid (isomer of 831, 832, 833)	[M-H]-	null	0.08	True	4.6	353.087	C16H18O9	Quinic acids and derivatives	GYFFKZTYYAFCTR-UHFFFAOYSA-N	O=C(OC1C(O)CC(O)(C(=O)O)CC1(O))C=CC=2C=CC(O)=C(O)C=2	430	False	True	True		False	False	2198	0	0	0.95	0.52	0.67	0.79	5	0.8	0.85	49.33	20200302_MulateiroH2O_Folha_ESI-_3	null	67.49262 8929;67.49676 12682;68.15873 1676;88.96764 2073;103.30612 2073;109.04877 1861;127.97276 1732;135.04390 2913;168.36044 2043;173.04449 26123;179.03391 16085;180.33322 2325;191.05501 53641;192.12897 1806;200.60307 2009;233.04515 3317;353.08743 33109	0	0	0	0	0	0	0	2542986	2167657	0	2188287	0	0	0	1.57021e+06
2200	0.319	353.109	w/o MS2: trans-5-O-Caffeoylquinic acid	[M-H]-	null	0.75	True	-1	353.109	C16H18O9	Quinic acids and derivatives	CWVRJTMFETXNAD-PCNKEKKESA-N	O[C@@H]1[C@H](O)C[C@@](O)(C(O)=O)C[C@H]1OC(/C=C/C2=CC=C(O)C(O)=C2)=O	530	False	True	False		False	False	2200	0	0	0.95	0.48	0.32	0.75	2	1	0.87	90	20200302_MulateiroH2O_Caule_ESI-_3	null	67.95372 13263;69.13870 2109;135.04347 9870;144.61084 2236;155.03293 2208;161.02261 2839;173.04396 64820;174.04749 3892;179.03343 52666;191.05453 248478;192.05804 14774;215.12869 2380;305.60873 1988;353.08624 107060	0	0	0	1321417	1434733	1095966	764145	743742	728617	1330302	1075987	886873	0	1.28404e+06	745502
2676	1.072	355.101	w/o MS2: 5-Caffeoylquinic acid	[M+H]+	null	0.75	True	3.21	355.1	C16H18O9	Quinic acids and derivatives	CWVRJTMFETXNAD-NXLLHMKUSA-N	O=C(O)C1(O)CC(O)C(O)C(OC(=O)C=CC2=CC=C(O)C(O)=C2)C1	530	False	True	False		False	False	2676	0	0	0.96	0.34	0.49	0.87	2	1	0.88	316.31	20200302_MulateiroH2O_Galho_ESI+_2	null	51.32765 1664;58.27050 1809;71.12136 2312;81.52962 1620;101.69935 1905;142.50363 1655;163.03825 3907;164.71982 1675;184.32182 1804;223.08369 4102;283.32037 1763;355.12900 2957;355.20230 9794	0	0	0	42602034	27776420	31065839	6110818	5867174	4271928	11188449	8938122	13268970	0	3.38148e+07	5.41664e+06
2677	3.871	355.102	w/o MS2: 5-Caffeoylquinic acid	[M+H]+	null	0.25	True	3.21	355.1	C16H18O9	Quinic acids and derivatives	CWVRJTMFETXNAD-NXLLHMKUSA-N	O=C(O)C1(O)CC(O)C(O)C(OC(=O)C=CC2=CC=C(O)C(O)=C2)C1	530	False	True	False		False	False	2677	0	0	0.98	0.42	0.55	0.82	2	1	0.89	33.23	20200302_MulateiroH2O_Folha_ESI+_1	null	58.03889 1836;69.04116 4139;69.04471 3749;99.44089 1970;163.03842 11119;192.72374 1899;193.04915 3947;270.97174 2136;355.13684 9074;355.20380 15984	0	5679	0	1684377	1256092	1290295	4866506	4777666	3188043	1987581	1487132	1888039	1893	1.41025e+06	4.2774e+06
2679	6.16	355.103	w/o MS2: 5-Caffeoylquinic acid	[M+H]+	null	0.42	True	3.21	355.1	C16H18O9	Quinic acids and derivatives	CWVRJTMFETXNAD-NXLLHMKUSA-N	O=C(O)C1(O)CC(O)C(O)C(OC(=O)C=CC2=CC=C(O)C(O)=C2)C1	530	False	True	False		False	False	2679	0	0	0.89	0.47	0.57	0.85	2	1	0.88	9.24	20200302_MulateiroH2O_Folha_ESI+_3	null	68.71144 9257;102.80019 1824;117.05419 1792;140.28685 1832;163.03867 25341;164.04234 2800;183.06271 2537;201.05484 3852;228.69914 1993;279.23062 1821;303.27939 2033;337.10645 2841;355.13287 16761;355.17206 26834;355.20392 11848	51181	43107	55021	3210246	2377683	2358765	635175	727704	636877	1571453	1314188	1397532	49769.5	2.6489e+06	666585
4986	3.704	517.131	w/o MS2: 3,4-Di-O-caffeoylquinic acid	[M+H]+	null	0.5	True	4.46	517.13	C25H24O12	Quinic acids and derivatives	UFCLZKMFXSILNL-PSEXTPKNSA-N	O=C(OC1CC(O)(C(=O)O)CC(O)C1OC(=O)C=CC2=CC=C(O)C(O)=C2)C=CC3=CC=C(O)C(O)=C3	530	False	True	False		False	False	4986	0	0	1	0.47	0.99	0.5	12	0.17	0.71	17743.6	20200302_MulateiroH2O_Caule_ESI+_1	null	52.59340 1947;59.47720 1956;59.79724 1854;68.76366 3571;68.76770 7629;87.07285 2249;108.85175 2080;133.05943 1958;170.02933 2400;204.31834 2305;295.77847 2434;354.75363 2434;391.43835 2514;517.13129 362666	0	0	0	1519137	1570981	1595331	78791	71460	65442	1052719	547954	605538	0	1.56182e+06	71897.9
5253	3.177	539.116	w/o MS2: 1,3-Dicaffeoylquinic acid	[M+H]+	null	0.58	True	4.47	539.11	C25H24O12	Quinic acids and derivatives	YDDUMTOHNYZQPO-BVZNTSJQSA-N	O=C(OC1CC(OC(=O)C=CC2=CC=C(O)C(O)=C2)(C(=O)O)CC(O)C1O)C=CC3=CC=C(O)C(O)=C3	530	False	True	False		False	False	5253	0	0	0.87	0.17	0.19	0.75	1	1	0.81	19413.7	20200302_MulateiroH2O_Galho_ESI+_1	null	60.10450 2185;71.11486 2253;93.54024 2024;110.02401 5207;122.05334 1916;128.03435 4166;129.01813 5007;146.04462 32819;151.03955 2614;213.01866 4838;216.61897 1886;230.04416 2372;231.02840 144449;232.03218 17902;234.02470 2180;250.61113 2096;312.04871 3617;358.05508 48663;359.05740 7689;376.06668 3638;394.07626 106396;395.08060 15860;411.65613 2164;439.08990 2290;521.10309 42868;522.10522 11272;53…	0	0	0	630020	465428	536284	165306	164259	132705	1776185	1345325	1908836	0	543910	154090
[truncated: 5 more columns]
